# Supplementary material for: Conserved BK Channel-Protein Interactions Reveal Signals Relevant to Cell Death and Survival
Source: PLoS One. 2011 Dec 9;6(12):e28532. doi: 10.1371/journal.pone.0028532 (PMC3235137; doi:10.1371/journal.pone.0028532)
Supplement: Table S1 — List of antibodies and primers used in the study. (XLS) [file pone.0028532.s002.xls]

## Sheet: Table S1
Table S1. List of antibodies, primers and stealth SiRNA used in this study.
S.No	Ab Name	Ab type	Concentration (IP)	Dilution (western)	Source		Sequences of oligo DNAs (Primers) and stealth SiRNA used in this study are listed below
1	14-3-3γ	Polyclonal	6 µg	1:7,500	Biomol, Farmingdale, NY, USA		S.No	Gene name	oligo DNAs (Primers)
2	Annexin V	Polyclonal	3.5 µg	1:600	Abcam, Cambridge, MA, USA		1	cSlo1- HA-tag	BK HA-FW-BamH1:
3	β-actin	Polyclonal	-	1:3,000	Abcam, Cambridge, MA, USA				5'-CGCGGATCCACCATGGGATACCCTTACGACGTTCCTGATTACGCTTACCCTTA
4	BKα1	Polyclonal	1. 5 µg	1:225	Chemicon, Billerica, MA, USA				CGACGTTCCTGATTACGCTATGAGTAA CAATATCAACGCCAA-3'
5	BKα1	Monoclonal	6 µg	1:200	BD Transduction Labs, Sparks, MD, USA				BK HA-RV-BamH1:
6	Cortactin	Polyclonal	6 µg	1:1,000	Abcam, Cambridge, MA, USA				5'- CGCGGATCCCCTGAGTTCTCCACCAAATGT-3’
7	γ-actin	Polyclonal	7.5 µg	1:35,000	Chemicon, Billerica, MA, USA			stealth SiRNA
8	GRP78	Polyclonal	6 µg	1:1,000	Calbiochem, Gibbstown, NJ, USA		2	14-3-3ϒ	5’ UUCUGCUCGAUGCUGCUGAUGACUCdTdT-3’
9	HA-Tag	Monoclonal	-	1:4,000	Sigma, St.Louis, MO, USA				5’ AUCUUCUUCUCAUUCCCAUCAGUCGdTdT-3’
10	Hippocalcin	Polyclonal	6 µg	-	Abcam, Cambridge, MA, USA				5’ GAGACGCAGUACGAGAGCAAAGUCUdTdT-3’
11	HSP60	Polyclonal	6 µg	1:30,000	Abcam, Cambridge, MA, USA		3	Anxa5	5’ CAGCAGAAAUAAUGCUCAACGUCAAdTdT-3’
12	HSP70	Polyclonal	6µg	1:1,000	AbD serotec, Raleigh, NC, USA				5’ UUUCAGGUCAUCCACAAGAUCCCUGdTdT-3’
13	HSP90	Monoclonal	6 µg	1:1,000	BD Transduction Laboratories, Sparks, MD, USA				5’ GAGCAGGAACCAAUGAGAAAGUGUUdTdT-3’
14	Lamin A	Polyclonal	3 µg	1:500	Abcam, Cambridge, MA, USA		4	Akt1	5’ AAUAAAGGUGCCAUGGUUCUUGAGGdTdT-3’
15	Lin 7 homolog C	Polyclonal	2.5 µg	-	Invitrogen/Zymed, Carlsbad, CA, USA				5’ CAGUGGCACAAUGCCAGCUGAUGAAdTdT-3’
16	Prohibitin	Monoclonal	3µg	1:200	Abcam, Cambridge, MA, USA		5	Lamin A	5’ GCUUCCCACCGAAGUUCACCCUAAAdTdT-3’
17	Rap1A	Polyclonal	3µg	-	Millipore, Billerica, MA, USA				5’ CGCUCUCAUCAACUCCACUGGAGAAdTdT-3’
18	SNAP-25	Polyclonal	6 µg	-	Abcam, Cambridge, MA, USA				5’ UCGAUAACGGGAAGCAGCGAGAGUUdTdT-3’
19	SOD1	Polyclonal	6 µg	1:5,000	Abcam, Cambridge, MA, USA		6	VCP/TER ATPase	5’ UACGCUUGCCGUAUUUCACAUCUGGdTdT-3’
20	stathmin	Polyclonal	3.5 µg	1:50,000	Abcam, Cambridge, MA, USA				5’ GCGUAUCCACGUGCUGCCAAUUGAUdTdT-3’
21	VCP	Polyclonal	6 µg	1:800	Abcam, Cambridge, MA, USA		7	SOD1	5’ GCUGUACCAGUGCAGGACCUCAUUUdTdT-3’
22	Akt1	Monoclonal	0.52 µg	1:1,000	Cell Signaling Technology, Danvers, MA USA				5’ CCCGGCGGAUGAAGAGAGGCAUGUUdTdT-3’
23	GSK3β	Polyclonal	12 µg	1:1,000	Chemicon, Billerica CA USA				5’ UUGUAUCUCUUCGUUAUAGGGAAACdTdT-3’
24	PDK1	Polyclonal	5 µg	1:1,000	Cell Signaling Technology, Danvers, MA USA
