# Supplementary material for: Conserved BK Channel-Protein Interactions Reveal Signals Relevant to Cell Death and Survival
Source: PLoS One. 2011 Dec 9;6(12):e28532. doi: 10.1371/journal.pone.0028532 (PMC3235137; doi:10.1371/journal.pone.0028532)
Supplement: Table S2 — List of BKAPs identified by LC-MS/MS from the membrane/cytoskeletal and cytoplasmic fractions. (XLS) [file pone.0028532.s003.xls]

## Sheet: Memb_Skel
Table S2A. List of BKAPs identified by LC-MS/MS from the membrane/cytoskeletal fraction.
Spot.No	Protein ID	Accession	MASCOT	Number of	Molecular	% of Sequence	Delta	Miss	Score	Expect	Rank	Peptide
		Number	Score >200	peptide matched	weight	coverage
1	Sodium / potassium-transporting ATPase subunit alpha-1 precursor	P09572	337	6	112	6	0.06	0	84	1.1e-05	1	R.AVAGDASESALLK.C
							-1.81	0	21	22	1	K.VVEIPFNSTNK.Y
							0.71	0	96	6.3e-07	1	R.SPDFSNENPLETR.N
							0.23	0	29	3.6	1	R.AVFQANQENVPILK.R
							0.08	0	48	0.037	1	K.VDNSSLTGESEPQTR.S
							0.59	0	65	0.00082	1	K.MSINAEGVVVGDLVEVK.G + Oxidation (M)
2	Tubulin alpha chain	P68362	820	24	50.1	40	0.45	0	64	0.001	1	K.DVNAAIATIK.T
							0.39	0	57	0.0053	1	K.EIIDLVLDR.I
							0.94	0	24	12	1	R.QLFHPEQLITGK.E
							0.5	0	76	6.7e-05	1	R.LIGQIVSSITASLR.F
							0.58	0	-37	0.51	1	R.LIGQIVSSITASLR.F
							0.61	0	69	0.00033	1	R.TIQFVDWCPTGFK.V + Carbamidomethyl (C)
							0.63	0	68	0.00043	1	R.AVFVDLEPTVIDEVR.T
							0.77	0	-63	0.0013	1	R.AVFVDLEPTVIDEVR.T
							0.37	0	-26	6.4	1	R.NLDIERPTYTNLNR.L
							1.01	0	31	2	1	R.NLDIERPTYTNLNR.L
							1.94	0	-27	5.2	1	R.NLDIERPTYTNLNR.L
							1.09	0	-37	0.55	1	R.IHFPLATYAPVISAEK.A
							1.81	0	41	0.21	1	R.IHFPLATYAPVISAEK.A
							0.67	0	27	4.5	1	K.VGINYQPPTVVPGGDLAK.V
							0.96	0	-24	10	4	K.VGINYQPPTVVPGGDLAK.V
							0.61	1	34	1	1	R.RNLDIERPTYTNLNR.L
							0.45	0	65	0.00083	1	R.AVCMLSNTTAIAEAWAR.L + Carbamidomethyl (C); Oxidation (M)
							1.6	0	-41	0.22	1	R.AVCMLSNTTAIAEAWAR.L + Carbamidomethyl (C); Oxidation (M)
							0.6	0	64	0.0011	1	K.TIGGGDDSFNTFFSETGAGK.H
							0.1	0	56	0.0062	1	R.AFVHWYVGEGMEEGEFSEAR.E + Oxidation (M)
							1.06	0	71	0.00018	1	R.FDGALNVDLTEFQTNLVPYPR.I
							1.11	0	-46	0.064	1	R.FDGALNVDLTEFQTNLVPYPR.I
							0.96	1	39	0.33	1	R.QLFHPEQLITGKEDAANNYAR.G
							0.08	0	49	0.036	1	K.AYHEQLSVAEITNACFEPANQMVK.C + Carboxymethyl (C); Oxidation (M)
3	Heat shock protein HSP 90 alpha	P11501	474	12	84	8.9	0.34	0	21	20	2	R.YESLTDPSK.L
							0.86	0	38	0.37	1	K.HVYYITGETK.D
							0.31	0	56	0.0059	1	K.DQVANSAFVER.L
							0.84	0	47	0.048	1	R.ELISNSSDALDK.I
							0.48	0	33	1.1	1	K.EDQTEYLEER.R
							0.93	0	35	0.82	1	K.HFSVEGQLEFR.A
							0.36	0	89	3e-06	1	R.TLTIVDTGIGMTK.A + Oxidation (M)
							2.07	0	23	12	2	R.GVVDSEDLPLNISR.E
							1.15	0	25	8.3	1	R.YYTSASGDEMVSLK.D + Oxidation (M)
							0.78	0	47	0.055	1	K.HLEINPDHSIIETLR.Q
							1.05	0	48	0.041	1	R.NPDDITNEEYGEFYK.S
							1.07	1	24	9.4	1	K.VILHLKEDQTEYLEER.R
4	78 kDa glucose-regulated protein precursor	Q90593	1431	40	72	35	0.42	0	29	3.4	1	R.LTPEEIER.M
							0.5	1	34	1	1	K.VLEDSDLKK.S
							0.24	0	-20	26	1	K.ITITNDQNR.L
							0.28	0	46	0.061	1	K.ITITNDQNR.L
							-2.16	0	28	4.3	1	K.VYEGERPLTK.D
							1.37	1	16	64	3	K.EFFNGKEPSR.G
							0.32	0	57	0.0045	1	R.VEIIANDQGNR.I
							0.31	1	45	0.082	1	K.MKETAEAYLGK.K + Oxidation (M)
							0.7	0	49	0.033	1	R.NELESYAYSLK.N
							0.46	0	71	0.0002	1	K.ELEEVVQPIVSK.L
							0.84	0	48	0.038	1	R.TWNDPSVQQDIK.Y
							1.47	0	47	0.053	1	K.SDIDEIVLVGGSTR.I
							0.49	1	57	0.0047	1	R.AKFEELNMDLFR.S + Oxidation (M)
							0.92	1	-57	0.0051	1	R.AKFEELNMDLFR.S + Oxidation (M)
							0.6	0	83	1.3e-05	1	K.TFAPEEISAMVLTK.M + Oxidation (M)
							1.53	1	27	4.4	1	K.NGRVEIIANDQGNR.I
							0.47	0	44	0.096	1	R.ITPSYVAFTPEGER.L
							0.66	0	-41	0.19	1	R.ITPSYVAFTPEGER.L
							0.64	1	101	2e-07	1	K.KSDIDEIVLVGGSTR.I
							0.81	1	-43	0.14	1	K.KSDIDEIVLVGGSTR.I
							0.74	2	32	1.7	1	K.KKELEEVVQPIVSK.L
							0.28	0	101	1.8e-07	1	R.IINEPTAAAIAYGLDK.R
							0.93	0	-43	0.14	1	R.IINEPTAAAIAYGLDK.R
							0.87	1	28	3.7	1	K.KAKPHIQVDVGGGQTK.T
							0.47	2	12	170	4	R.MVNDAEKFAEEDKK.L + Oxidation (M)
							0.46	0	63	0.0012	1	K.NQLTSNPENTVFDAK.R
							1.14	0	-30	2.8	1	K.NQLTSNPENTVFDAK.R
							1.4	0	-18	39	1	K.NQLTSNPENTVFDAK.R
							0.7	1	79	3.2e-05	1	R.IINEPTAAAIAYGLDKR.E
							0.8	1	-19	34	5	R.IINEPTAAAIAYGLDKR.E
							0.92	1	31	2	1	K.NQLTSNPENTVFDAKR.L
							0.4	0	67	0.0005	1	K.SQIFSTASDNQPTVTIK.V
							1.04	0	-53	0.014	1	K.SQIFSTASDNQPTVTIK.V
							0.73	0	41	0.21	1	K.VTHAVVTVPAYFNDAQR.Q
							0.89	0	50	0.025	1	K.IEWLESHQDADIEDFK.S
							1.76	1	23	13	1	K.KVTHAVVTVPAYFNDAQR.Q
							0.59	0	-41	0.19	1	R.IEIESFFEGEDFSETLTR.A
							0.62	0	93	1.2e-06	1	R.IEIESFFEGEDFSETLTR.A
							0.99	1	-43	0.12	1	K.LYGSAGPPPTGEEEAAEKDEL.-
							1.17	1	51	0.02	1	K.LYGSAGPPPTGEEEAAEKDEL.-
5	Neurofilament medium polypeptide	P16053	1022	24	96	22	0.23	0	-15	74	1	K.VTAEVEVSK.E
							0.31	0	23	14	1	K.VTAEVEVSK.E
							0.28	0	34	1.1	1	R.QLSDIEER.H
							0.27	0	25	8.5	3	K.EQLQGLNDR.F
							0.39	0	68	0.0004	1	R.GALEQVSHEK.A
							1.62	0	66	0.00064	1	K.EIEAELAALR.Q
							0.43	0	36	0.63	1	R.EYQDLLNVK.M
							0.3	0	64	0.0012	1	K.AVVEESITVTK.V
							0.18	1	43	0.14	1	R.SAKEEIAEYR.R
							0.62	0	67	0.00049	1	K.MALDIEIAAYR.K + Oxidation (M)
							0.48	0	52	0.018	1	R.AQLGDAYEQELR.E
							0.22	0	71	0.00021	1	K.VQSLQDEVAFLR.G
							0.38	1	42	0.15	1	R.SNEKEQLQGLNDR.F
							0.25	0	-12	170	3	K.ITSEGGDSTTTYITK.S
							0.37	0	118	4e-09	1	K.ITSEGGDSTTTYITK.S
							0.6	0	68	0.00044	1	R.FSAFSGSITGPIFTHR.Q
							0.72	0	-60	0.0024	1	R.FSAFSGSITGPIFTHR.Q
							0.76	1	12	160	7	K.FVEEIIEETKVEDEK.S
							1.83	2	12	160	4	K.LSRSNEKEQLQGLNDR.F
							0.85	0	47	0.053	1	K.AQIQLDSEHIEEDIQR.L
							1.39	0	41	0.19	1	R.HNNDLTTYQDTIHQLENELR.G
							1.17	0	51	0.021	1	R.GNHEEEVAELLAQLQASHATVER.K
							0.6	1	73	0.00014	1	K.AAEQAAEEEEKEEEEAEEEEAAK.S
							0.88	1	54	0.012	1	K.AQEEEQEEEKAEEEAVEEEAVSEK.A
6	Heat shock 70 kDa protein	P08106	1070	30	70	31	0.85	0	30	2.6	1	K.LLQDFFNGK.E
							0.5	0	64	0.0011	1	K.VEIIANDQGNR.T
							1.46	0	-16	58	5	K.VEIIANDQGNR.T
							0.17	1	70	0.00026	1	K.MKEIAEAYLGK.K
							0.54	0	73	0.00012	1	R.FEELNADLFR.G
							0.28	0	48	0.039	1	K.DAGTITGLNVMR.I + Oxidation (M)
							0.34	1	-67	0.00052	1	K.MKEIAEAYLGK.K + Oxidation (M)
							0.31	0	71	0.00021	1	K.NSLESYTYNMK.Q + Oxidation (M)
							0.59	1	21	18	1	R.KYDDPTVQSDMK.H + Oxidation (M)
							0.38	0	50	0.023	1	K.GQIQEIVLVGGSTR.I
							0.42	1	55	0.0073	1	R.ARFEELNADLFR.G
							0.79	1	-40	0.25	1	R.ARFEELNADLFR.G
							0.47	0	47	0.053	1	R.TTPSYVAFTDTER.L
							1.43	0	-18	38	2	R.TTPSYVAFTDTER.L
							1.96	1	17	56	5	K.LLQDFFNGKELNK.S
							0.03	0	-31	1.8	2	K.TFFPEEISSMVLTK.M + Oxidation (M)
							0.53	0	63	0.0012	1	K.TFFPEEISSMVLTK.M + Oxidation (M)
							1.13	0	-41	0.18	1	K.TFFPEEISSMVLTK.M + Oxidation (M)
							0.84	0	-66	0.00067	1	R.IINEPTAAAIAYGLDK.K
							1.64	0	85	7.7e-06	1	R.IINEPTAAAIAYGLDK.K
							0.45	0	74	0.00011	1	K.NQVAMNPTNTIFDAK.R + Oxidation (M)
							0.18	0	-30	2.4	1	K.STAGDTHLGGEDFDNR.M
							0.33	0	50	0.025	1	K.STAGDTHLGGEDFDNR.M
							0.38	1	77	5e-05	1	R.IINEPTAAAIAYGLDKK.G
							0.97	1	-29	3.4	2	R.IINEPTAAAIAYGLDKK.G
							0.48	1	66	0.00068	1	K.LDKGQIQEIVLVGGSTR.I
							1.05	1	-53	0.014	1	K.LDKGQIQEIVLVGGSTR.I
							0.6	1	32	1.6	1	K.NQVAMNPTNTIFDAKR.L + Oxidation (M)
							1.07	0	61	0.0019	1	K.SINPDEAVAYGAAVQAAILMGDK.S + Oxidation (M)
							1.95	0	42	0.16	1	K.QTQTFTTYSDNQSSVLVQVYEGER.A
7	Heat shock cognate 71 kDa protein	P19120	1045	34	70.9	22	1.21	0	13	110	8	K.LLQDFFNGK.E
							0.34	0	58	0.0038	1	K.DAGTIAGLNVLR.I
							0.22	0	55	0.008	1	K.VEIIANDQGNR.T 328
							0.59	0	37	0.48	1	R.MVNHFIAEFK.R
							0.16	0	62	0.0017	1	R.FEELNADLFR.G
							0.24	1	63	0.0013	1	K.MKEIAEAYLGK.T
							0.16	0	49	0.036	1	K.NSLESYAFNMK.A
							0.5	1	48	0.044	1	R.ARFEELNADLFR.G 57
							0.29	0	58	0.0044	1	K.SQIHDIVLVGGSTR.I 58
							0.39	0	76	6.1e-05	1	R.TTPSYVAFTDTER.L
							-0.1	0	88	4.1e-06	1	R.IINEPTAAAIAYGLDK.K 190
							0.52	0	73	0.00012	1	K.NQVAMNPTNTVFDAK.R
							0.43	0	41	0.19	1	K.STAGDTHLGGEDFDNR.M 212
							1.41	1	13	130	6	K.NQVAMNPTNTVFDAKR.L
							1.06	0	36	0.67	1	K.TVTNAVVTVPAYFNDSQR.Q 1015
							0.71	0	86	6.7e-06	1	K.SINPDEAVAYGAAVQAAILSGDK.S 668 671
							0.14	0	34	1.1	1	K.GPAVGIDLGTTYSCVGVFQHGK.V
							2.26	0	51	0.019	1	K.QTQTFTTYSDNQPGVLIQVYEGER.A
8	Neurofilament light polypeptide	Q02916	1256	40	62	40	0.36	0	28	3.5	1	K.AEFVEVTK.L
							0.46	0	26	5.6	1	K.YLYEIAR.R
							0.29	0	36	0.67	1	K.QTALVELLK.H
							0.09	0	29	2.8	1	K.CCTESLVNR.R + 2 Carbamidomethyl (C)
							0.32	1	37	0.49	1	K.KQTALVELLK.H
							0.46	0	55	0.0074	1	K.LVNELTEFAK.T
							0.5	0	38	0.36	1	K.HLVDEPQNLIK.Q
							0.59	0	91	2.2e-06	1	K.TVMENFVAFVDK.C + Oxidation (M)
							1.11	1	47	0.056	1	R.RHPEYAVSVLLR.L
							0.51	0	59	0.0031	1	K.YICDNQDTISSK.L + Carbamidomethyl (C)
							0.68	0	65	0.00075	1	K.LGEYGFQNALIVR.Y
							0.26	0	71	0.00023	1	K.EYEATLEECCAK.D + 2 Carbamidomethyl (C)
							1.13	0	64	0.00099	1	K.VPQVSTPTLVEVSR.S
							0.67	0	81	1.8e-05	1	K.DAFLGSFLYEYSR.R
							0.66	1	-19	30	1	R.KVPQVSTPTLVEVSR.S
							0.79	1	39	0.3	1	R.KVPQVSTPTLVEVSR.S
							0.54	0	81	2.1e-05	1	R.MPCTEDYLSLILNR.L + Carbamidomethyl (C); Oxidation (M)
							1	0	-21	23	1	R.MPCTEDYLSLILNR.L + Carbamidomethyl (C); Oxidation (M)
							-0.19	0	25	7.5	1	R.RPCFSALTPDETYVPK.A + Carboxymethyl (C)
							0.71	0	51	0.021	1	R.HPYFYAPELLYYANK.Y
							0.82	0	30	2.7	1	K.LFTFHADICTLPDTEK.Q + Carbamidomethyl (C)
9	Stress-induced-phosphoprotein 1	O54981	495	16	63	15	0.42	0	57	0.0053	1	K.AAALEFLNR.F
							0.31	0	17	48	1	R.LILEQMQK.D + Oxidation (M)
							0.35	0	56	0.0072	1	K.LMDVGLIAIR.- + Oxidation (M)
							0.15	1	46	0.067	1	R.KAAALEFLNR.F
							0.28	0	40	0.29	1	K.DPQALSEHLK.N
							0.6	0	35	0.82	1	R.LAYINPDLALEEK.N
							0.49	1	40	0.23	1	K.AAALEFLNRFEEAK.R
							0.81	1	-29	3.1	1	K.AAALEFLNRFEEAK.R
							0.84	2	-15	74	2	R.KAAALEFLNRFEEAK.R
							0.94	2	23	13	1	R.KAAALEFLNRFEEAK.R
							0.77	1	37	0.52	1	K.DPQALSEHLKNPVIAQK.I
							0.71	0	61	0.0022	1	R.AMADPEVQQIMSDPAMR.L + 3 Oxidation (M)
							0.88	0	-52	0.014	1	R.AMADPEVQQIMSDPAMR.L + 3 Oxidation (M)
							0.59	1	53	0.012	1	R.RAMADPEVQQIMSDPAMR.L + 3 Oxidation (M)
							1.55	1	-27	5.4	1	K.AKELDPTNMTYITNQAAVYFEK.G
							1.94	1	35	0.75	1	K.AKELDPTNMTYITNQAAVYFEK.G + Oxidation (M)
10	60 kDa heat shock protein, mitochondrial precursor	Q5ZL72	1142	25	61	44	0.35	0	35	0.74	1	K.VGLQVVAVK.A
							0.34	0	-25	8.2	1	R.VTDALNATR.A
							0.44	0	41	0.19	1	R.VTDALNATR.A
							1.04	0	-10	240	6	R.VTDALNATR.A
							0.45	1	30	2.7	1	R.LKVGLQVVAVK.A
							0.37	0	62	0.0018	1	K.NAGVEGSLIVEK.I
							-2.38	0	-50	0.024	1	K.VGGTSDVEVNEK.K
							0.26	0	54	0.012	1	K.VGGTSDVEVNEK.K
							0.6	0	77	5.2e-05	1	R.TVIIEQSWGSPK.V
							0.67	0	83	1.4e-05	1	R.GVMLAVDAITAELK.K + Oxidation (M)
							0.2	0	82	1.5e-05	1	K.TLNDELEIIEGMK.F + Oxidation (M)
							0.69	1	58	0.004	1	R.GVMLAVDAITAELKK.L + Oxidation (M)
							-1.94	1	16	58	2	R.RGVMLAVDAITAELK.K + Oxidation (M)
							0.62	0	69	0.00037	1	K.CEFQDAYVLISEK.K + Carbamidomethyl (C)
							0.86	1	47	0.047	1	K.VGEVIVTKDDTMLLK.G + Oxidation (M)
							-0.36	0	14	110	1	R.CIPALDALKPANEDQK.I + Carboxymethyl (C)
							1.11	0	57	0.0049	1	K.ISSVQSIVPALEIANSHR.K
							0.97	1	66	0.00057	1	K.TLNDELEIIEGMKFDR.G + Oxidation (M)
							0.81	1	66	0.00059	1	K.KISSVQSIVPALEIANSHR.K
							0.74	0	69	0.00031	1	R.IQEIIEQLEVTTSEYEK.E
							1.06	1	40	0.23	1	R.IQEIIEQLEVTTSEYEKEK.L
							0.97	0	38	0.46	1	R.KPLVIIAEDVDGEALSTLVLNR.L
							0.91	0	32	1.7	1	K.LVQDVANNTNEEAGDGTTTATVLAR.A
							1.52	0	52	0.018	1	K.ILQSSSEVGYDAMLGEFVNMVEK.G + 2 Oxidation (M)
							2.3	0	87	5.5e-06	1	K.DMAIATGGAVFGEEGLSLNVEDIQPHDFGK.V + Oxidation (M)
11	Tubulin beta chain	Q6B856	1072	39	50	53	0.23	0	-47	0.047	1	K.TAVCDIPPR.G + Carbamidomethyl (C)
							0.27	0	57	0.0046	1	K.TAVCDIPPR.G + Carbamidomethyl (C)
							1.11	0	-24	10	1	K.TAVCDIPPR.G + Carbamidomethyl (C)
							0.42	0	56	0.0064	1	R.YLTVAAIFR.G
							0.94	0	41	0.19	1	R.FPGQLNADLR.K
							0.98	0	-31	1.9	1	R.FPGQLNADLR.K
							0.12	0	56	0.0064	1	K.LAVNMVPFPR.L
							0.94	0	-51	0.023	1	K.LAVNMVPFPR.L + Oxidation (M)
							0.51	0	65	0.00073	1	R.ISEQFTAMFR.R
							1.44	0	-49	0.034	1	R.ISEQFTAMFR.R + Oxidation (M)
							0.26	1	20	27	2	R.FPGQLNADLRK.L
							0.43	1	48	0.041	1	R.KLAVNMVPFPR.L + Oxidation (M)
							-0.11	0	64	0.0011	1	R.IMNTFSVMPSPK.V + 2 Oxidation (M)
							0.4	0	59	0.0033	1	R.INVYYNEATGNK.Y
							0.43	0	64	0.0011	1	K.EVDEQMLNVQNK.N + Oxidation (M)
							2.24	0	-13	140	9	R.AILVDLEPGTMDSVR.S
							0.36	0	52	0.016	1	R.AILVDLEPGTMDSVR.S + Oxidation (M)
							0.91	0	-43	0.14	1	R.AILVDLEPGTMDSVR.S + Oxidation (M)
							1.41	0	48	0.043	1	R.LHFFMPGFAPLTSR.G + Oxidation (M)
							0.62	0	38	0.39	1	K.NSSYFVEWIPNNVK.T
							0.95	0	-25	8.3	1	K.NSSYFVEWIPNNVK.T
							1.13	0	-24	9.6	1	K.NSSYFVEWIPNNVK.T
							1.34	0	-25	7.8	1	K.NSSYFVEWIPNNVK.T
							2	0	-20	24	1	K.NSSYFVEWIPNNVK.T
							0.39	0	-19	32	2	R.ALTVPELTQQMFDSK.N
							1.17	0	-21	18	2	R.ALTVPELTQQMFDSK.N
							0.51	0	-47	0.047	1	R.ALTVPELTQQMFDSK.N + Oxidation (M)
							0.56	0	66	0.00065	1	R.ALTVPELTQQMFDSK.N + Oxidation (M)
							0.35	0	111	2.2e-08	1	K.MSATFIGNSTAIQELFK.R
							0.88	0	-21	19	1	K.MSATFIGNSTAIQELFK.R
							0.6	0	-88	4.1e-06	1	K.MSATFIGNSTAIQELFK.R + Oxidation (M)
							0.88	0	-38	0.43	2	K.MSATFIGNSTAIQELFK.R + Oxidation (M)
							0.76	0	47	0.054	1	K.GHYTEGAELVDSVLDVVR.K
							1	1	60	0.0024	1	R.MSMKEVDEQMLNVQNK.N + 3 Oxidation (M)
							1.17	1	37	0.48	1	K.MSATFIGNSTAIQELFKR.I + Oxidation (M)
							0.24	0	-22	17	1	K.LTTPTYGDLNHLVSATMSGVTTCLR.F + Carbamidomethyl (C)
							0.89	0	-11	200	7	K.LTTPTYGDLNHLVSATMSGVTTCLR.F + Carbamidomethyl (C); Oxidation (M)
							1.01	0	45	0.077	1	K.LTTPTYGDLNHLVSATMSGVTTCLR.F + Carbamidomethyl (C); Oxidation (M)
							1.79	0	56	0.0065	1	R.SGPFGQIFRPDNFVFGQSGAGNNWAK.G
12	ATP synthase subunit beta, mitochondrial precursor	Q5ZLC5	1014	33	57	44	0.23	0	48	0.039	1	K.VLDSGAPIR.I
							0.43	0	39	0.31	1	K.IGLFGGAGVGK.T
							0.5	0	56	0.0063	1	R.IPVGPETLGR.I
							0.34	0	32	1.8	1	K.VVDLLAPYAK.G
							-0.91	0	40	0.28	1	R.TIAMDGTEGLVR.G
							-0.08	0	-19	35	1	R.TIAMDGTEGLVR.G + Oxidation (M)
							1.7	0	-32	1.6	1	R.IMNVIGEPIDER.G
							0.53	0	59	0.0034	1	R.IMNVIGEPIDER.G + Oxidation (M)
							0.64	0	17	42	1	K.AHGGYSVFAGVGER.T
							0.46	0	100	2.3e-07	1	R.FTQAGSEVSALLGR.I
							1.06	0	-41	0.18	1	R.FTQAGSEVSALLGR.I
							1.72	0	-45	0.074	1	R.FTQAGSEVSALLGR.I
							0.6	0	91	2e-06	1	R.VALTGLTVAEYFR.D
							0.9	0	-36	0.65	1	R.VALTGLTVAEYFR.D
							0.38	0	66	0.00071	1	K.TVLIMELINNVAK.A + Oxidation (M)
							1.59	0	-16	55	5	K.TVLIMELINNVAK.A + Oxidation (M)
							0.28	0	-39	0.36	1	K.VALVYGQMNEPPGAR.A
							0.69	0	60	0.0024	1	K.VALVYGQMNEPPGAR.A + Oxidation (M)
							0.87	0	-35	0.79	1	K.VALVYGQMNEPPGAR.A + Oxidation (M)
							-1.65	0	-25	8.2	1	R.LVLEVAQHLGENTVR.T
							0.72	0	79	3e-05	1	R.LVLEVAQHLGENTVR.T
							0.95	0	62	0.0015	1	R.IMDPNIVGPEHYDVAR.G + Oxidation (M)
							0.52	0	-39	0.28	1	R.AIAELGIYPAVDPLDSTSR.I
							1.02	0	51	0.022	1	R.AIAELGIYPAVDPLDSTSR.I
							0.96	0	30	2.9	1	R.FLSQPFQVAEVFTGHMGK.L + Oxidation (M)
							1.44	0	27	4.8	1	R.EGNDLYHEMIESGVINLK.D
							0.28	0	-20	24	1	R.EGNDLYHEMIESGVINLK.D + Oxidation (M)
							1.85	0	-22	17	1	R.EGNDLYHEMIESGVINLK.D + Oxidation (M)
							1.15	0	54	0.0093	1	R.IPSAVGYQPTLATDMGTMQER.I + 2 Oxidation (M)
							1.06	1	48	0.042	1	R.TREGNDLYHEMIESGVINLK.D + Oxidation (M)
							2.06	1	23	13	4	K.QFAAIHAEAPEFVEMSVEQKILVTGIK.V + Oxidation (M)
							0.16	0	17	45	2	K.QILAGEYDHLPEQAFYMVGPIEEAVAK.A
							1.21	0	34	0.94	1	K.GSITSVQAIYVPADDLTDPAPATTFAHLDATTVLSR.A
13	Actin - Alpha	Q90X97	433	25	42.03	13	0.2	0	-27	5.5	1	K.AGFAGDDAPR.A
							0.24	0	-42	0.16	1	K.AGFAGDDAPR.A
							0.24	0	56	0.006	1	K.AGFAGDDAPR.A
							0.43	0	37	0.46	1	R.DLTDYLMK.I
							0.27	0	-27	4.8	1	R.DLTDYLMK.I + Oxidation (M)
							2.33	0	-17	49	2	R.GYSFVTTAER.E
							2.33	0	20	28	4	R.GYSFVTTAER.E
							0.33	0	40	0.27	1	K.EITALAPSTMK.I
							0.12	0	-39	0.3	1	K.EITALAPSTMK.I + Oxidation (M)
							0.45	0	27	4.9	1	R.HQGVMVGMGQK.D + Oxidation (M)
							0.41	0	31	1.8	1	R.AVFPSIVGRPR.H
							-0.57	0	-14	91	2	K.QEYDEAGPSIVHR.K
							-0.05	0	26	6.3	1	K.QEYDEAGPSIVHR.K
							0.5	0	-40	0.24	1	K.IWHHTFYNELR.V
							0.81	0	46	0.063	1	K.IWHHTFYNELR.V
							0.67	0	-34	0.99	1	K.SYELPDGQVITIGNER.F
							0.8	0	55	0.0088	1	K.SYELPDGQVITIGNER.F
							2.08	0	-48	0.041	1	K.SYELPDGQVITIGNER.F
							-1.37	0	-19	34	2	R.VAPEEHPTLLTEAPLNPK.A
							-1.1	0	20	25	2	R.VAPEEHPTLLTEAPLNPK.A
							0.41	0	-13	120	1	K.YPIEHGIITNWDDMEK.I + Oxidation (M)
							0.96	0	29	3.4	1	K.YPIEHGIITNWDDMEK.I + Oxidation (M)
							1.15	0	22	15	1	K.DLYANNVMSGGTTMYPGIADR.M
							-2.2	0	32	1.8	2	K.LCYVALDFENEMATAASSSSLEK.S + Oxidation (M)
							-1.55	0	-29	2.9	2	K.LCYVALDFENEMATAASSSSLEK.S + Carboxymethyl (C); Oxidation (M)
14	Aspartate aminotransferase	P00508	576	12	47.2	22	0.38	0	24	8.6	1	K.NMGLYGER.A + Oxidation (M)
							1.08	0	62	0.0014	1	R.AGAFTVICR.D + Carbamidomethyl (C)
							0.37	1	24	10	1	R.TQLVSNLKK.E
							0.45	0	28	4.4	1	K.EFSIYMTK.D + Oxidation (M)
							0.38	0	66	0.00061	1	R.DAGLQLQAYR.Y
							0.48	0	56	0.0061	1	R.IASLILNTPELR.K
							0.42	0	80	2.6e-05	1	R.YVTVQGISGTGSLR.V
							0.64	0	76	6.6e-05	1	K.EYLPIAGLADFTR.A
							0.28	0	56	0.0068	1	R.ASAELALGENSEAFK.S
							0.44	0	-40	0.23	1	R.ASAELALGENSEAFK.S
							0.78	0	68	0.00039	1	R.HFIEQGIDVVLSQSYAK.N
							0.83	2	55	0.008	1	K.KMDKEYLPIAGLADFTR.A + Oxidation (M)
15	Beta-tectorin precursor	P54097	218	8	36.8	6	0.59	0	49	0.032	1	R.ATFQFNAFR.F
							1.31	0	-15	74	7	R.ATFQFNAFR.F
							0.34	0	37	0.5	1	K.SYCGTQSEFK.N + Carbamidomethyl (C)
							0.37	0	59	0.0029	1	K.ADVILVYCYPR.T + Carbamidomethyl (C)
							-0.02	0	31	1.8	1	K.VWLHCETHVCDSEK.F + Carbamidomethyl (C); Carboxymethyl (C)
							1.06	1	38	0.43	1	K.GCASDFSIVVHENGKTNR.A + Carboxymethyl (C)
							0.27	1	-13	150	8	K.VWLHCETHVCDSEKFSCPVTCDK.R
							-1.34	1	19	36	4	K.VWLHCETHVCDSEKFSCPVTCDK.R + 2 Carbamidomethyl (C); Carboxymethyl (C)
16	COP9 signalosome complex subunit 4	Q6P0H6	280	6	46	14	0.23	0	26	6.2	1	K.IASQMITEGR.M + Oxidation (M)
							0.32	0	80	2.4e-05	1	K.ATTADGSSILDR.A
							0.02	0	69	0.00029	1	R.VISFEEQVASIR.Q
							-0.11	0	42	0.18	1	R.NAAQVLVGIPLETGQK.Q
							1.12	0	46	0.067	1	R.LYLEDDDPVQAEAYINR.A
							0.85	0	17	50	7	R.ASLLQNESTNEQLQIHYK.V
17	Guanine nucleotide-binding protein G(I)/G(S)/G(T) subunit beta 1	P79959	368	10	37	31	0.44	0	39	0.32	1	R.LLVSASQDGK.L
							0.68	0	25	8.9	1	R.CFVSGACDASAK.L + 2 Carbamidomethyl (C)
							0.45	0	43	0.13	1	K.LIIWDSYTTNK.V
							0.77	0	19	30	1	R.ELAGHTGYLSCCR.F + 2 Carbamidomethyl (C)
							0.78	0	51	0.018	1	K.ACADATLAQITANIDPVGR.I + Carbamidomethyl (C)
							-0.04	1	57	0.0055	1	R.KACADATLAQITANIDPVGR.I + Carboxymethyl (C)
							0.24	0	79	3.3e-05	1	R.LLLAGYDDFNCNVWDTLK.A + Carbamidomethyl (C)
							-0.3	0	-50	0.026	1	R.LLLAGYDDFNCNVWDTLK.A + Carboxymethyl (C)
							0.05	0	37	0.56	1	R.VSCLGVTDDGMAVATGSWDSFLK.I + Carboxymethyl (C); Oxidation (M)
							0.06	0	43	0.12	1	R.ADQELMVYSHDNIICGITSVAFSK.S + Carboxymethyl (C); Oxidation (M)
18	Annexin A5 - Gallus gallus	P17153	803	16	36	57	0.39	0	21	19	1	R.TPAEVQNIK.Q
							0.43	0	71	0.00021	1	K.VLTEILASR.T
							0.2	0	30	2.2	1	K.SLYQMIQK.D + Oxidation (M)
							0.37	0	54	0.01	1	R.SEIDLLDIR.H
							0.21	0	77	5.5e-05	1	K.GAGTDDDTLIR.V
							0.28	0	59	0.0028	1	R.LLVVLLQANR.D
							0.91	0	44	0.12	1	K.ALLLLCGGDDE.- + Carbamidomethyl (C)
							0.29	0	55	0.0083	1	K.GMGTDEETILK.I + Oxidation (M)
							0.35	0	54	0.011	1	R.GTVTAFSPFDAR.A
							0.74	1	45	0.084	1	R.DLVDDLKSELTGK.F
							1.04	0	23	12	1	K.FETLMVSLMRPAR.I + 2 Oxidation (M)
							1.04	1	59	0.003	1	R.LLVVLLQANRDPDGR.V
							0.9	1	64	0.0011	1	R.VDEALVEKDAQVLFR.A
							0.41	0	82	1.7e-05	1	K.WGTDEETFITILGTR.S
							0.81	0	30	2.5	1	R.SVPAYFAETLYYSMK.G + Oxidation (M)
							-0.61	1	45	0.087	1	K.QVYMQEYEANLEDKITGETSGHFQR.L
19	14-3-3 protein	P62261	330	9	29	25	0.34	0	30	2.6	1	R.QMVETELK.L + Oxidation (M)
							0.21	0	59	0.0029	1	K.EAAENSLVAYK.A
							0.23	0	-42	0.16	1	K.EAAENSLVAYK.A
							0.3	0	35	0.78	1	K.HLIPAANTGESK.V
							0.24	0	40	0.26	1	R.YLAEFATGNDR.K
							0.47	0	90	2.8e-06	1	K.VAGMDVELTVEER.N + Oxidation (M)
							0.54	0	51	0.019	1	K.AASDIAMTELPPTHPIR.L + Oxidation (M)
							1.32	0	-21	22	1	K.AASDIAMTELPPTHPIR.L + Oxidation (M)
							0.75	0	30	2.6	1	K.AAFDDAIAELDTLSEESYK.D
20	F-actin-capping protein subunit alpha-2	P28497	358	9	31	27	0.36	0	34	0.9	1	R.LLLNNDNLLR.E
							0.57	0	70	0.00024	1	K.FTISPSTTQVAGILK.I
							0.45	0	52	0.017	1	K.DIQDSLTVSNEAQTAK.E
							0.66	0	56	0.0063	1	K.IQVHYYEDGNVQLVSHK.D
							-1.41	0	15	81	2	K.FIIHAPPGEFNEVFNDVR.L
							1.19	0	34	1	1	R.EGAAHAFAQYNLDQFTPVK.I
							-2.07	0	18	39	2	K.IDGYDEQVLITEHGDLGNGK.F
							0.15	0	27	4.9	1	K.TIDGQQTIIACIESHQFQAK.N + Carboxymethyl (C)
							0.83	0	54	0.011	1	K.IVEAAENEYQTAISENYQTMSDTTFK.A + Oxidation (M)
21	Collagen alpha-1(II) chain precursor	P02460	438	14	39	18	1.29	0	-24	12	3	K.SLNNQIESIR.S
							2.47	0	88	4e-06	1	K.SLNNQIESIR.S
							0.3	0	27	5.1	1	R.QHDVEVDATLK.S
							0.49	0	52	0.015	1	R.FTYSVLEDGCTK.H + Carbamidomethyl (C)
							0.45	0	75	7.4e-05	1	K.AILIQGSNDVEIR.A
							0.54	0	-15	71	4	K.AILIQGSNDVEIR.A
							1.37	0	-26	6.6	1	K.AILIQGSNDVEIR.A
							0.58	0	78	4e-05	1	K.NSIAYMDEETGNLK.K + Oxidation (M)
							0.26	1	45	0.078	1	K.NSIAYMDEETGNLKK.A + Oxidation (M)
							0.71	1	-33	1.4	1	K.NSIAYMDEETGNLKK.A + Oxidation (M)
							1.02	0	55	0.0089	1	K.SGDYWIDPNQGCTLDAIK.V + Carbamidomethyl (C)
							-0.64	0	-13	140	3	K.VFCNMETGETCVYPTPSSIPR.K + Carbamidomethyl (C)
							-0.01	0	-13	130	8	K.VFCNMETGETCVYPTPSSIPR.K + Carbamidomethyl (C)
							0.45	0	28	3.8	1	K.VFCNMETGETCVYPTPSSIPR.K + Carbamidomethyl (C); Carboxymethyl (C); Oxidation (M)
22	STIP1 homology and U box-containing protein 1	Q5ZHY5	270	6	36	22	0.38	0	48	0.042	1	K.DIEEHLQR.V
							0.2	0	47	0.05	1	R.ALELDGQSVK.A
							0.42	0	55	0.0075	1	R.NPLVAVYYTNR.A
							0.43	0	52	0.015	1	R.LNFGDDIPSALR.I
							0.85	0	40	0.26	1	R.INQENELHSYLTR.L
							0.28	0	39	0.29	1	R.SPLTQDQLIPNLAMK.E + Oxidation (M)
23	Serine/threonine-protein phosphatase	Q3T0E7	321	10	38	19	0.37	0	55	0.0086	1	K.LNLDSIIGR.L
							0.47	0	36	0.61	1	R.LLEVQGSRPGK.N
							0.58	0	66	0.0006	1	K.NVQLTENEIR.G
							1.12	1	19	34	1	K.IKYPENFFLLR.G
							0.22	0	-55	0.009	1	R.AHQVVEDGYEFFAK.R
							0.47	0	61	0.0019	1	R.AHQVVEDGYEFFAK.R
							0.75	0	36	0.69	1	K.YGQFSGLNPGGRPITPPR.N
							-1.53	0	-17	49	1	K.TFTDCFNCLPIAAIVDEK.I
							-1.4	0	18	41	1	K.TFTDCFNCLPIAAIVDEK.I
							-0.94	0	30	2.5	1	K.IFCCHGGLSPDLQSMEQIR.R + Oxidation (M)
24	14-3-3 zeta	Q5ZKC9	297	8	27.7	18	0.24	1	42	0.17	1	R.EKIETELR.D
							0.26	0	14	110	3	K.DSTLIMQLLR.D + Oxidation (M)
							0.42	1	66	0.00068	1	R.YLAEVAAGDDKK.G
							-2.17	0	25	8.3	1	K.FLIPNASQAESK.V
							0.4	0	76	6.1e-05	1	K.SVTEQGAELSNEER.N
							1.11	0	-14	100	3	K.SVTEQGAELSNEER.N
							0.71	0	80	2.4e-05	1	K.GIVEQSQQAYQEAFEISK.K
							0.74	0	-61	0.0019	1	K.GIVEQSQQAYQEAFEISK.K
25	14-3-3 protein gamma	P68252	264	7	28.2	21	0.4	0	65	0.00078	1	R.YLAEVATGEK.R
							0.48	0	52	0.017	1	K.DSTLIMQLLR.D + Oxidation (M)
							2.3	0	-13	140	2	K.DSTLIMQLLR.D + Oxidation (M)
							0.43	0	80	2.8e-05	1	K.NVTELNEPLSNEER.N
							0.57	0	-39	0.33	1	K.NVTELNEPLSNEER.N
							0.66	0	67	0.00046	1	K.TAFDDAIAELDTLNEDSYK.D
							0.85	0	-52	0.015	1	K.TAFDDAIAELDTLNEDSYK.D
26	Myelin P0 protein precursor	P37301	183	5	27	10	0.39	0	24	9.9	1	R.MEWVGNPR.R + Oxidation (M)
							0.44	0	59	0.0031	1	K.SSQVTLYVLEK.V
							0.34	0	47	0.049	1	K.GQPYIDDVGSFK.E
							0.43	1	52	0.015	1	K.GQPYIDDVGSFKER.M
							1.2	1	-25	7.7	1	K.GQPYIDDVGSFKER.M
27	Synaptosomal associated protein 25	NP_001127109	566	13	23	51	0.35	0	45	0.075	1	R.MLQLVEESK.D + Oxidation (M)
							0.37	0	65	0.00087	1	R.EQMAISGGFIR.R + Oxidation (M)
							0.24	0	78	4.6e-05	1	R.ADQLADESLESTR.R
							0.93	1	44	0.11	1	R.ADQLADESLESTRR.M
							-0.14	1	30	2.5	1	R.MLQLVEESKDAGIR.T + Oxidation (M)
							0.11	0	33	1.2	1	K.AWGNNQDGVVASQPAR.V
							0.58	0	81	2.1e-05	1	R.TLVMLDEQGEQLER.I + Oxidation (M)
							1.05	0	-65	0.00086	1	R.TLVMLDEQGEQLER.I + Oxidation (M)
							0.89	2	49	0.029	1	R.RADQLADESLESTRR.M
							1.03	0	41	0.19	1	R.HMALDMGNEIDTQNR.Q + 2 Oxidation (M)
							0.25	0	-52	0.017	1	R.ENEMDENLEQVSGIIGNLR.H + Oxidation (M)
							0.69	0	73	0.00014	1	R.ENEMDENLEQVSGIIGNLR.H + Oxidation (M)
							1.06	1	36	0.61	1	R.VTNDARENEMDENLEQVSGIIGNLR.H + Oxidation (M)
28	Calcium-binding protein p22	Q5ZM44	316	8	22	25	0.33	0	31	1.8	1	R.DELLQVLR.M
							0.1	0	26	6	1	K.ETGFSHSQITR.L
							0.52	0	54	0.0092	1	R.IPELAINPLGDR.I
							1.42	1	15	90	5	R.FTSLDKGENGTLSR.E
							0.48	0	27	5	1	R.TLAHFRPIEDNEK.S
							0.5	0	97	4.5e-07	1	R.IINAFFSEGEDQVNFR.G
							0.97	0	-78	4e-05	1	R.IINAFFSEGEDQVNFR.G
							-0.37	0	67	0.00052	1	R.TIQEADQDGDCAISFAEFVK.V + Carboxymethyl (C)
29	Apolipoprotein A-I precursor	P08250	1063	45	31	53	0.2	0	31	1.9	1	K.LTPVAEEAR.D
							1.12	0	-14	90	5	K.LTPVAEEAR.D
							0.2	0	29	3.3	1	R.LTPVAQELK.E
							0.41	0	28	3.8	1	R.LTPYAENLK.N
							0.15	0	48	0.037	1	K.VMEQLSNLR.E + Oxidation (M)
							1.25	0	-22	16	8	K.VMEQLSNLR.E + Oxidation (M)
							1.35	0	-43	0.12	1	K.VMEQLSNLR.E + Oxidation (M)
							0.47	0	42	0.16	1	K.MTPLVQEFR.E
							0.52	0	-39	0.32	1	K.MTPLVQEFR.E + Oxidation (M)
							1.63	0	30	2.5	1	K.NLAPYSDELR.Q
							1.97	0	-27	4.7	1	K.NLAPYSDELR.Q
							2.47	0	-25	8.6	1	K.NLAPYSDELR.Q
							0.45	0	53	0.014	1	K.GIPQASEYQAK.V
							1.27	0	-18	42	2	K.GIPQASEYQAK.V
							0.3	0	-39	0.31	1	R.LISFLDELQK.S
							0.46	0	52	0.018	1	R.LISFLDELQK.S
							0.52	0	-50	0.024	1	R.LISFLDELQK.S
							0.23	0	-52	0.015	1	K.WTEELEQYR.Q
							0.37	0	67	0.00047	1	K.WTEELEQYR.Q
							0.47	1	25	8	2	K.LREDMAPYYK.E
							0.07	1	39	0.29	1	R.KNLAPYSDELR.Q
							0.54	0	-65	0.00076	1	R.DMVDVYLETVK.A
							-0.55	0	-29	3.2	1	K.IRPFLDQFSAK.W
							0.49	0	33	1.2	1	K.IRPFLDQFSAK.W
							0.39	0	-72	0.00017	1	K.DAIAQFESSAVGK.Q
							0.57	0	96	7.1e-07	1	K.DAIAQFESSAVGK.Q
							2.13	0	-26	7	1	K.DAIAQFESSAVGK.Q
							0.19	0	74	9e-05	1	R.DMVDVYLETVK.A + Oxidation (M)
							0.04	1	42	0.18	1	R.ERLTPYAENLK.N
							0.6	0	-20	24	1	K.LADNLDTLSAAAAK.L
							0.63	0	-39	0.32	1	K.LADNLDTLSAAAAK.L
							1.67	0	89	3e-06	1	K.LADNLDTLSAAAAK.L
							0.77	1	16	59	1	R.EKMTPLVQEFR.E + Oxidation (M)
							0.01	1	15	92	1	R.EKGIPQASEYQAK.V
							-0.36	1	21	19	1	R.LTPVAQELKELTK.Q
							1.8	2	36	0.63	1	R.AELTKDLEEVKEK.I
							-2.3	1	-23	12	1	R.IRDMVDVYLETVK.A
							0.24	1	24	9.9	1	K.EKIRPFLDQFSAK.W
							1.12	1	56	0.0059	1	R.IRDMVDVYLETVK.A
							0.46	1	-21	20	1	R.IRDMVDVYLETVK.A + Oxidation (M)
							0.55	1	-24	9.6	1	R.IRDMVDVYLETVK.A + Oxidation (M)
							0.63	1	66	0.00062	1	K.LADNLDTLSAAAAKLR.E
							0.47	1	46	0.058	1	K.ASGKDAIAQFESSAVGK.Q
							0.68	1	-42	0.15	1	K.ASGKDAIAQFESSAVGK.Q
							-1.96	1	17	54	3	K.DAIAQFESSAVGKQLDLK.L
30	Heme-binding protein 1	Q5ZMB2	502	15	21	59	0.47	0	65	0.00081	1	K.TALGSEAAYR.K
							0.29	0	24	9.3	1	K.EQLSYEER.E
							0.22	1	23	12	1	K.TALGSEAAYRK.D
							0.41	0	32	1.7	1	K.EVDYVNYAAK.L
							0.95	2	49	0.034	1	R.RNEVWFVKE.-
							0.95	1	23	12	1	K.GEKEQLSYEER.E
							0.76	0	59	0.0032	1	K.NSLLSTVETWPYR.V
							2.46	0	-18	42	1	K.NSLLSTVETWPYR.V
							-0.53	0	40	0.28	2	R.QGMTIYSTQFGGYAK.E
							0.36	0	-27	5.7	1	R.QGMTIYSTQFGGYAK.E + Oxidation (M)
							-0.18	0	31	2.1	1	R.IPNQFQASPPCPSDESIK.I + Carboxymethyl (C)
							0.87	0	22	18	1	K.DFYFCNGYDPPMKPYGR.R + Carboxymethyl (C); Oxidation (M)
							0.92	0	50	0.024	1	R.ECEGGQFAVVEVTGKPFDEASK.E + Carbamidomethyl (C)
							1.05	0	44	0.095	1	K.GAGMGMTAPVSITAFPAEDGSLQQK.V + 2 Oxidation (M)
							0.04	1	51	0.022	1	R.IPNQFQASPPCPSDESIKIEER.Q + Carboxymethyl (C)
31	NADH dehydrogenase [ubiquinone] flavoprotein 2, mitochondrial precursor	Q0MQI8	301	7	27	23	1.38	0	46	0.067	1	R.NSDSILEAIQK.K
							1.36	1	41	0.21	1	R.NSDSILEAIQKK.L
							0.23	0	68	0.00041	1	K.TAMQNGAGGALFVHR.D + Oxidation (M)
							0.5	0	-25	8.5	1	R.VYEVATFYTMYNR.K
							0.51	0	72	0.00016	1	R.VYEVATFYTMYNR.K + Oxidation (M)
							0.15	0	62	0.0018	1	R.FSCEPAGGLTSLTEPPK.G + Carbamidomethyl (C)
							-0.06	0	22	16	1	K.YHIQVCTTTPCMLR.N + Carbamidomethyl (C); Carboxymethyl (C); Oxidation (M)
32	Transforming protein RhoA precursor	P61585	297	9	61	5.5	0.81	0	26	5.7	1	R.EVFEMATR.A + Oxidation (M)
							0.4	0	50	0.025	1	K.TCLLIVFSK.D + Carbamidomethyl (C)
							0.4	0	43	0.14	1	K.LVIVGDGACGK.T + Carbamidomethyl (C)
							1.94	1	32	1.7	1	K.KLVIVGDGACGK.T + Carbamidomethyl (C)
							0.31	0	44	0.11	1	R.IGAFGYMECSAK.T + Carbamidomethyl (C); Oxidation (M)
							0.85	0	34	0.98	1	K.HFCPNVPIILVGNK.K + Carboxymethyl (C)
							0.89	0	83	1.3e-05	1	K.QVELALWDTAGQEDYDR.L
							0.89	0	-38	0.36	1	K.QVELALWDTAGQEDYDR.L
							2.06	0	-17	56	2	K.QVELALWDTAGQEDYDR.L
33	Vacuolar protein sorting-associated protein 28 homolog	Q3T178	210	4	25	17	0.23	0	60	0.0028	1	R.AMDEIQPDLR.E + Oxidation (M)
							0.45	0	78	4.1e-05	1	K.YDNMAELFAVVK.T + Oxidation (M)
							-0.48	0	-51	0.021	1	R.QMLFDLESAYNAFNR.F
							0.65	0	72	0.00015	1	R.QMLFDLESAYNAFNR.F + Oxidation (M)
34	Heat shock protein beta-1	Q00649	290	11	22	49	0.88	0	26	6.3	2	K.DNIVEITGK.H
							0.33	0	32	1.6	1	K.WPSGSAWPGYFR.L
							0.32	1	44	0.11	1	R.KYTLPPGVEATAVR.S
							0.32	1	-33	1.2	1	R.KYTLPPGVEATAVR.S
							0.83	1	-40	0.24	1	R.KYTLPPGVEATAVR.S
							0.16	0	31	2.1	1	K.VTLDVNHFAPEELVVK.T
							0.9	0	34	0.99	1	R.LLPSESALLPAPGSPYGR.A
							0.89	1	39	0.34	1	R.RVPFTFLTSPSWEPFR.D
							-1.4	2	23	14	1	R.CFTRKYTLPPGVEATAVR.S + Carbamidomethyl (C)
							0.88	0	28	4	1	R.LFDQSFGMPHIPEDWYK.W + Oxidation (M)
							1.72	0	39	0.32	1	R.SSLSPDGMLTVEAPLPKPAIQSSEITIPVTVEAK.K + Oxidation (M)
35	Mesoderm development candidate 2	Q3T0U1	286	7	26	34	0.24	0	53	0.013	1	R.DGGYAWEIK.D
							-2.07	0	-25	7.7	1	R.CADVTLEGQVYPGK.G + Carboxymethyl (C)
							0.66	0	70	0.00025	1	R.CADVTLEGQVYPGK.G + Carbamidomethyl (C)
							0.47	0	65	0.00083	1	K.TLMMFVTVSGNPTEK.E + 2 Oxidation (M)
							0.81	0	-41	0.2	1	K.TLMMFVTVSGNPTEK.E + 2 Oxidation (M)
							1.49	1	38	0.42	1	R.LLEQWEKDDDIEEGDLPEHK.R
							1.16	0	66	0.00064	1	K.ETEEITSLWQGSLFNANYDVQR.F
36	Programmed cell death protein 10	Q5ZIV5	217	4	22	25	0.57	0	27	5	1	K.IPDEINDR.V
							0.54	0	68	0.00039	1	R.VNLSAAQTLR.A
							-1.66	0	61	0.0019	1	K.SVDVNFTESLLR.M
							0.6	0	63	0.0014	1	R.MAADDVEEYMIERPEPEFQDLNEK.A + 2 Oxidation (M)
37	Prohibitin	P84173	570	15	30	47	0.31	0	41	0.19	1	R.QVSEDLTER.A
							0.4	0	27	4.7	1	K.EFTEAVEMK.Q + Oxidation (M)
							0.28	0	57	0.0051	1	R.FDAGELITQR.E
							0.33	0	71	0.00021	1	K.DLQNVNITLR.I
							0.47	0	53	0.013	1	R.VLPSITTEILK.S
							0.97	0	12	150	8	R.ILFRPVTAQLPR.I
							0.43	0	59	0.0029	1	R.IFTSIGEDYDER.V
							0.61	1	81	2.2e-05	1	R.KLEAAEDIAYQLSR.S
							0.73	1	-46	0.069	1	R.KLEAAEDIAYQLSR.S
							-1.57	0	35	0.8	1	R.NITYLPSGQSVLLQLPQ.-
							0.69	0	-59	0.003	1	K.AAELIANSLATAGDGLIELR.K
							0.9	0	75	7.5e-05	1	K.AAELIANSLATAGDGLIELR.K
							1.92	0	-47	0.049	1	K.AAELIANSLATAGDGLIELR.K
							1.33	0	61	0.002	1	K.FGLGLAVAGGVVNSALYNVDAGHR.A
							1.72	0	-48	0.039	1	K.FGLGLAVAGGVVNSALYNVDAGHR.A
38	Protein C14orf166 homolog	Q9CQE8	380	9	28	27	0.19	0	30	2.5	1	K.EGLPVALEK.H
							0.27	0	41	0.22	1	R.HDDYLVMLK.A + Oxidation (M)
							0.4	0	48	0.043	1	R.NFIVWLEDQK.I
							0.62	0	70	0.00028	1	K.AGVMALANLLQIQR.H + Oxidation (M)
							0.99	0	-34	0.97	3	K.AGVMALANLLQIQR.H + Oxidation (M)
							0.59	0	104	9.5e-08	1	K.INEAIVAVQAIIADPK.T
							1.24	0	-64	0.00086	1	K.INEAIVAVQAIIADPK.T
							0.34	0	91	2.2e-06	1	K.NAEPLINLDVNNPDFK.A
							1.18	0	-62	0.0017	1	K.NAEPLINLDVNNPDFK.A
39	14-3-3 protein theta	Q3SZI4	297	9	28	28	2.16	0	15	87	2	K.DSTLIMQLLR.D + Oxidation (M)
							0.44	0	37	0.54	1	R.YLAEVACGDDR.K + Carbamidomethyl (C)
							0.33	0	59	0.0033	1	K.YLIANATNPESK.V
							0.25	0	37	0.48	1	R.SICTTVLELLDK.Y + Carbamidomethyl (C)
							0.37	0	96	6.6e-07	1	K.AVTEQGAELSNEER.N
							0.39	0	-84	1.1e-05	1	K.AVTEQGAELSNEER.N
							0.49	0	-60	0.0027	1	K.AVTEQGAELSNEER.N
							-2.14	1	21	20	1	K.QTIDNSQGAYQEAFDISKK.E
							0.88	0	48	0.039	1	K.TAFDEAIAELDTLNEDSYK.D
40	14-3-3 protein beta/alpha	Q5ZLQ6	249	7	28	17	0.57	0	45	0.077	1	R.YLSEVASGDNK.Q
							2.16	0	15	87	2	K.DSTLIMQLLR.D + Oxidation (M)
							0.11	0	45	0.081	1	K.YLIVNATQPESK.V
							0.83	0	25	7.5	1	K.AVTEQGHELSNEER.N
							1.34	0	58	0.004	2	K.QTTVANSQQAYQEAFEISK.K
							0.69	0	40	0.27	1	K.TAFDEAIAELDTLNEESYK.D
							1.19	1	26	6.1	1	K.QTTVANSQQAYQEAFEISKK.E
41	Calretinin	P07090	202	6	31	16	-1.76	0	-28	4.3	1	R.SIMNLSDGGK.L + Oxidation (M)
							0.24	0	30	2.3	1	R.SIMNLSDGGK.L + Oxidation (M)
							0.85	0	40	0.24	1	R.SGYIEANELK.G
							0.68	0	43	0.12	1	K.LQEYTQTILR.M
							0.31	0	52	0.015	1	R.LLPVQENFLLK.F
							0.56	0	39	0.31	1	K.EMSIQQLTNYR.R + Oxidation (M)
42	Voltage-dependent anion-selective channel protein 1	P45879	447	15	31	19	0.22	0	15	70	2	R.NNFSVGYK.T
							-1.71	0	37	0.46	1	K.LDSTASISAK.V
							0.29	0	-36	0.62	1	K.LDSTASISAK.V
							0.32	0	74	9.6e-05	1	K.LTLSALIDGK.S
							0.38	0	-66	0.00057	1	K.LTLSALIDGK.S
							0.4	0	-32	1.4	1	K.LTLSALIDGK.S
							0.31	1	43	0.13	1	K.YKLDSTASISAK.V
							0.71	0	53	0.012	1	K.WAEYGLTFTEK.W
							0.25	0	60	0.0029	1	K.LTFDTTFSPNTGK.K
							0.71	1	19	32	2	K.LTFDTTFSPNTGKK.S
							0.32	0	90	2.8e-06	1	K.SASGVEFTTSGSSNTDTGK.V
							0.87	0	-58	0.0044	1	K.SASGVEFTTSGSSNTDTGK.V
							-1.53	0	-20	28	1	K.VNNSSLVGVGYTQTLRPGVK.L
							0.61	0	76	5.8e-05	1	K.VNNSSLVGVGYTQTLRPGVK.L
							-1.07	0	-30	2.8	1	K.WNTDNTLGTEIAIEDQIAK.G
							0.5	0	112	1.5e-08	1	K.WNTDNTLGTEIAIEDQIAK.G
							1.47	0	38	0.42	1	K.VSDNLETAVNLAWTAGSNSTR.F
							1.8	0	-19	35	2	K.VSDNLETAVNLAWTAGSNSTR.F
							0.95	0	60	0.0029	1	K.TGDFQLHTNVNDGSEFGGSIYQK.V
							2.21	1	19	35	2	K.SASGVEFTTSGSSNTDTGKVNGSLETK.Y
43	Hydroxymethylglutaryl-CoA lyase	P35915	292	6	31.4	23	0.26	0	55	0.0082	1	K.GFQAAVAAGAK.E
							0.45	0	57	0.0054	1	R.FSEVMNAAR.A + Oxidation (M)
							0.35	0	70	0.00026	1	K.NINCSIEESLER.F + Carbamidomethyl (C)
							0.45	0	44	0.11	1	K.LPGVSYPVLTPNLK.G
							0.01	0	72	0.00015	1	R.LIDMLSETGLPVIEATSFVSPR.W + Oxidation (M)
							1.31	0	-41	0.22	1	R.LIDMLSETGLPVIEATSFVSPR.W + Oxidation (M)
44	Endoplasmic reticulum protein ERp29	P81628	220	5	25.3	21	0.34	0	37	0.46	1	K.GSVPLDTITFYK.V
							0.43	0	69	0.00032	1	K.ILEQGEEFAANEVVR.I
							0.74	0	-58	0.0044	1	K.ILEQGEEFAANEVVR.I
							1.29	0	31	1.9	1	K.LAESSGSSEDLLVAEVGISDYGDK.L
							1.77	1	82	1.6e-05	1	K.LAESSGSSEDLLVAEVGISDYGDKLNTELGEK.Y
45	Voltage-dependent anion-selective channel protein 2	P82013	693	20	30	52	0.22	0	15	70	2	R.NNFSVGYK.T
							-1.71	0	37	0.46	1	K.LDSTASISAK.V
							0.29	0	-36	0.62	1	K.LDSTASISAK.V
							0.32	0	74	9.6e-05	1	K.LTLSALIDGK.S
							0.38	0	-66	0.00057	1	K.LTLSALIDGK.S
							0.4	0	-32	1.4	1	K.LTLSALIDGK.S
							0.31	1	43	0.13	1	K.YKLDSTASISAK.V
							0.71	0	53	0.012	1	K.WAEYGLTFTEK.W
							0.25	0	60	0.0029	1	K.LTFDTTFSPNTGK.K
							0.71	1	19	32	2	K.LTFDTTFSPNTGKK.S
							0.32	0	90	2.8e-06	1	K.SASGVEFTTSGSSNTDTGK.V
							0.87	0	-58	0.0044	1	K.SASGVEFTTSGSSNTDTGK.V
							-1.53	0	-20	28	1	K.VNNSSLVGVGYTQTLRPGVK.L
							0.61	0	76	5.8e-05	1	K.VNNSSLVGVGYTQTLRPGVK.L
							-1.07	0	-30	2.8	1	K.WNTDNTLGTEIAIEDQIAK.G
							0.5	0	112	1.5e-08	1	K.WNTDNTLGTEIAIEDQIAK.G
							1.47	0	38	0.42	1	K.VSDNLETAVNLAWTAGSNSTR.F
							1.8	0	-19	35	2	K.VSDNLETAVNLAWTAGSNSTR.F
							0.95	0	60	0.0029	1	K.TGDFQLHTNVNDGSEFGGSIYQK.V
							2.21	1	19	35	2	K.SASGVEFTTSGSSNTDTGKVNGSLETK.Y
46	Hemoglobin subunit alpha-D	P81024	461	19	16	60	0.45	0	16	58	1	K.VLGALGNAVK.N
							-1.58	0	31	1.8	1	K.LIQQAWEK.A
							0.48	0	-28	3.8	1	K.LIQQAWEK.A
							0.5	0	-30	2.6	1	K.LIQQAWEK.A
							0.4	1	44	0.092	1	K.KVLGALGNAVK.N
							1.75	0	-39	0.31	1	R.MFTTYPQTK.T
							0.6	0	40	0.26	1	R.MFTTYPQTK.T + Oxidation (M)
							1.06	0	-30	2.5	1	R.MFTTYPQTK.T + Oxidation (M)
							0.34	1	44	0.11	1	K.KLIQQAWEK.A
							1.73	0	76	6.8e-05	1	K.FLSAVSAVLAEK.Y
							0.55	0	64	0.0011	1	K.DYTPEVHAAFDK.F
							0.45	0	62	0.0017	1	K.AASHQEEFGAEALTR.M
							0.77	0	-48	0.039	1	K.AASHQEEFGAEALTR.M
							0.55	0	-48	0.039	1	K.TYFPHFDLSPGSDQVR.G
							1.07	0	50	0.024	1	K.TYFPHFDLSPGSDQVR.G
							1.34	0	-20	23	2	K.NVDNLSQAMSELSNLHAYNLR.V
							1.6	0	-13	110	1	K.NVDNLSQAMSELSNLHAYNLR.V
							1.99	0	-20	26	1	K.NVDNLSQAMSELSNLHAYNLR.V
							1.32	0	33	1.2	1	K.NVDNLSQAMSELSNLHAYNLR.V + Oxidation (M)
47	Hippocalcin-like protein 1	P42324	453	12	22	39	0.36	0	25	7.9	1	K.LSLEEFIK.G
							-2.01	0	77	5.5e-05	1	R.EFIIALSVTSR.G
							0.85	0	44	0.093	1	K.LRPEVLQDLR.E
							0.74	0	68	0.00037	1	R.LLQCDPSSASQF.- + Carbamidomethyl (C)
							0.5	0	85	8.8e-06	1	R.GEMLEIVQAIYK.M + Oxidation (M)
							1.42	0	54	0.0099	1	R.TFDTNGDGTIDFR.E
							0.6	0	31	2.1	1	K.IYANFFPYGDASK.F
							0.63	0	22	17	1	K.DCPTGHLTVEEFK.K + Carboxymethyl (C)
							1.38	1	11	210	2	K.MVSSVMKMPEDESTPEK.R + 3 Oxidation (M)
							0.08	1	-41	0.22	1	R.QMDTNNDGKLSLEEFIK.G
							0.12	1	44	0.1	1	R.QMDTNNDGKLSLEEFIK.G
							1.13	1	-31	2	1	R.QMDTNNDGKLSLEEFIK.G + Oxidation (M)
48	Neurocalcin-delta	P61602	321	9	22	24	0.46	0	76	6.4e-05	1	K.LSLEEFIR.G
							-2.01	0	77	5.5e-05	1	R.EFIIALSVTSR.G
							0.15	1	12	150	2	R.DGKLSLEEFIR.G
							2.48	0	72	0.00016	2	K.AEMLEIVQAIYK.M
							1.04	0	-57	0.005	1	K.AEMLEIVQAIYK.M + Oxidation (M)
							1.27	0	30	2.6	1	R.TFDANGDGTIDFR.E
							0.48	0	33	1.2	1	K.IYGNFFPYGDASK.F
							-1.41	1	13	110	4	K.GFLRDCPSGHLSMEEFK.K + Oxidation (M)
							1.38	1	11	210	2	K.MVSSVMKMPEDESTPEK.R + 3 Oxidation (M)
49	Visinin-like protein 1	P62763	453	10	22	39	0.64	0	41	0.22	1	K.MVGTVIMMK.M + 3 Oxidation (M)
							0.52	0	32	1.6	1	K.LAPEVMEDLVK.S + Oxidation (M)
							0.27	0	26	6.3	1	R.EFICALSITSR.G + Carbamidomethyl (C)
							0.5	0	-40	0.27	1	K.MNEDGLTPEQR.V + Oxidation (M)
							1.02	0	49	0.033	1	K.MNEDGLTPEQR.V + Oxidation (M)
							0.63	0	71	0.00021	1	R.VEMLEIIEAIYK.M + Oxidation (M)
							0.68	0	82	1.5e-05	1	R.LNLEEFQQLYVK.F
							0.69	0	89	3.4e-06	1	K.SDPSIVLLLQCDIQK.- + Carbamidomethyl (C)
							-1.94	0	39	0.3	1	K.LNWAFNMYDLDGDGK.I + Oxidation (M)
							1.07	2	32	1.7	1	K.NKDDQITLDEFKEAAK.S
50	Profilin-2	Q09430	203	5	15	21	0.7	0	72	0.00018	1	K.SQGGEPTYNVAVGR.A
							1.73	1	22	16	1	K.DREGFFTNGLTLGAK.K
							0.23	1	-36	0.58	1	R.TKSQGGEPTYNVAVGR.A
							1.01	1	50	0.023	1	R.TKSQGGEPTYNVAVGR.A
							0.78	0	61	0.0019	1	R.DSLYVDGDCTMDIR.T + Carbamidomethyl (C); Oxidation (M)
51	Endoplasmin precursor	P08110	845	26	92	23	0.17	0	18	38	3	K.SGTSEFLNK.M
							0.40	0	29	3.4	1	R.GLFDEYGSK.K
							0.48	0	47	0.054	1	R.SGYMLPDTK.E + Oxidation (M)
							0.43	0	35	0.81	1	K.IYFMAGASR.K + Oxidation (M)
							1.57	0	50	0.023	1	K.FAFQAEVNR.M
							0.29	0	37	0.54	1	K.LGVIEDHSNR.T
							0.44	0	36	0.63	1	K.EAESSPFVER.L
							0.54	1	18	42	1	K.EGVKFEESEK.S
							0.60	0	49	0.035	1	K.SILFVPNSAPR.G
							0.13	0	58	0.0041	1	R.ELISNASDALDK.I
							0.35	0	54	0.01	1	K.DISTNYYASQK.K
							0.65	0	(34)	0.99	1	K.DISTNYYASQK.K
							-1.88	1	26	5.8	1	K.DISTNYYASQKK.T
							0.72	0	67	0.00048	1	K.GVVDSDDLPLNVSR.E
							1.46	0	(22)	15	1	K.GVVDSDDLPLNVSR.E
							-1.92	1	(14)	1.1e+002	4	R.ELISNASDALDKIR.L
							1.07	1	41	0.21	1	R.ELISNASDALDKIR.L
							0.54	1	23	12	2	K.EVEEDEYKAFYK.T
							0.89	0	38	0.42	1	R.VFITDDFHDMMPK.Y + 2 Oxidation (M)
							1.09	1	10	2.6e+002	8	R.RVFITDDFHDMMPK.Y + 2 Oxidation (M)
							0.65	0	107	4.7e-008	1	R.LISLTDENALAGNEELTVK.I
							2.40	0	(78)	4.2e-005	1	R.LISLTDENALAGNEELTVK.I
							0.73	2	32	1.8	1	R.SGYMLPDTKEYGDRIER.M + Oxidation (M)
							-1.25	1	27	5.7	1	K.NMLHVTDTGIGMTKEELIK.N + 2 Oxidation (M)
							0.81	0	35	0.8	1	R.FQSSHHESNLTSLDQYVER.M
							0.89	1	39	0.33	1	R.TDDEVVQREEEAIQLDGLNASQIK.E
52	Fumarate hydratase, mitochondrial precursor	Q7SX99	326	11	55	13	0.39	0	28	3.8	1	K.YYGAQTVR.S
							0.52	1	52	0.016	1	K.VPSDKYYGAQTVR.S
							0.76	1	(33)	1.3	1	K.VPSDKYYGAQTVR.S
							0.68	1	59	0.0036	1	K.AAAEVNKDYGLDPK.I
							-0.36	0	68	0.00045	1	R.VYELAAGGTAVGTGLNTR.I
							0.07	0	(34)	0.96	1	R.VYELAAGGTAVGTGLNTR.I
							1.15	0	52	0.015	1	R.SGLGELILPENEPGSSIMPGK.V + Oxidation (M)
							1.25	0	(33)	1.4	1	R.SGLGELILPENEPGSSIMPGK.V + Oxidation (M)
							1.44	0	(14)	1.1e+002	3	K.LMSESLMLVTALNPHIGYDK.A + Oxidation (M)
							1.14	0	31	2	1	K.LMSESLMLVTALNPHIGYDK.A + 2 Oxidation (M)
							0.87	0	44	0.099	2	K.LDDHFPLVVWQTGSGTQTNMNVNEVISNR.A + Oxidation (M)
53	Elongation factor 1-alpha, somatic form	P13549	290	7	50	11	0.48	0	52	0.018	1	R.LPLQDVYK.I
							0.42	0	58	0.0037	1	K.IGGIGTVPVGR.V
							0.49	0	47	0.054	1	K.STTTGHLIYK.C
							0.43	0	49	0.031	1	R.EHALLAYTLGVK.Q
							0.59	0	65	0.00088	1	K.YYVTIIDAPGHR.D
							0.92	0	(23)	12	2	K.YYVTIIDAPGHR.D
							1.55	0	24	11	1	R.VETGVIKPGMVVTFAPVNVTTEVK.S + Oxidation (M)
54	Gelsolin precursor	O93510	629	15	86	16	0.39	0	39	0.31	1	R.YIETDPASR.D
							0.51	0	(34)	0.94	1	R.YIETDPASR.D
							0.53	0	82	1.8e-005	1	K.TPSAAYLWVGR.G
							0.42	0	64	0.0011	1	R.HVVPNEVTVQR.L
							0.50	1	50	0.022	1	R.IEKFDLVPVPK.N
							0.41	1	23	12	1	K.TATDFIDKMGYPK.H + Oxidation (M)
							0.67	0	64	0.001	1	R.GSNSAELSGAQELLK.V
							1.12	1	54	0.0095	1	K.IEKVPFDAATLHTSR.A
							1.06	0	29	3.5	1	R.EVQGHESSTFLGYFK.S
							0.50	0	(62)	0.0018	1	R.GAAAIFTVQMDDYLQGK.A + Oxidation (M)
							1.11	0	73	0.00013	1	R.GAAAIFTVQMDDYLQGK.A + Oxidation (M)
							0.87	0	57	0.0055	1	K.HTQVQVLPESGETPLFK.Q
							1.07	1	28	4.6	1	R.DKDQTEGLGEAYISGHVAK.I
							1.36	0	84	1e-005	1	R.AVELDPAASQLNSNDAFVLK.T
							2.06	0	(42)	0.15	1	R.AVELDPAASQLNSNDAFVLK.T
55	Serpin H1 precursor	P13731	692	21	46	32	0.53	1	18	38	2	K.RSVAISLPK.V
							0.49	0	52	0.017	1	K.TNSILFIGR.L
							0.41	1	34	0.93	1	K.LPEVTKDVEK.T
							0.57	0	51	0.019	1	K.VVLEVSHDLQK.H
							0.50	0	65	0.00076	1	K.HLADLGLTEAIDK.T
							0.62	0	66	0.00058	1	K.SINEWAAQTTDGK.L
							1.60	0	(19)	33	1	K.SINEWAAQTTDGK.L
							0.56	0	(37)	0.52	1	R.TGLYNYYDDEAEK.L
							0.66	0	50	0.027	1	R.TGLYNYYDDEAEK.L
							0.72	0	36	0.63	1	R.STTLAFNLYHAMAK.D + Oxidation (M)
							0.90	0	(30)	2.4	1	R.STTLAFNLYHAMAK.D + Oxidation (M)
							0.84	1	82	1.5e-005	1	K.HLADLGLTEAIDKTK.A
							-1.99	0	59	0.0033	1	R.LYGPASINFADDFVK.N
							0.43	0	(45)	0.075	1	R.LYGPASINFADDFVK.N
							0.83	0	47	0.055	1	K.LFYADHPFIFMIK.D + Oxidation (M)
							1.36	0	(38)	0.36	1	K.LFYADHPFIFMIK.D + Oxidation (M)
							1.64	0	(17)	47	2	K.LSSMIFIMPNHVEPLER.V + Oxidation (M)
							1.25	0	49	0.031	1	K.LSSMIFIMPNHVEPLER.V + 2 Oxidation (M)
							0.29	1	65	0.00084	1	K.SINEWAAQTTDGKLPEVTK.D
							0.86	1	(18)	41	4	K.SINEWAAQTTDGKLPEVTK.D
							1.10	1	31	2.2	1	R.TGLYNYYDDEAEKLQVVEMPLAHK.L + Oxidation (M)
56	Heterogeneous nuclear ribonucleo-proteins A2/B1	Q2HJ60	525	14	36	31	0.25	0	37	0.51	1	K.LTDCVVMR.D + Carbamidomethyl (C); Oxidation (M)
							0.53	0	24	10	1	R.NYYEQWGK.L
							0.39	0	88	3.8e-006	1	K.IDTIEIITDR.Q
							0.58	0	(31)	1.8	1	R.GGGGNFGPGPGSNFR.G
							1.36	0	34	1	1	R.GGGGNFGPGPGSNFR.G
							1.06	0	27	5.6	1	R.GFGFVTFDDHDPVDK.I
							0.59	0	75	7.6e-005	1	K.LFIGGLSFETTEESLR.N
							1.20	1	22	17	1	K.RGFGFVTFDDHDPVDK.I
							1.08	1	(48)	0.04	1	R.KLFIGGLSFETTEESLR.N
							1.24	1	70	0.00025	1	R.KLFIGGLSFETTEESLR.N
							1.14	0	18	38	2	R.NMGGPYGGGNYGPGGSGGSGGYGGR.S + Oxidation (M)
							1.30	1	48	0.043	1	R.DYFEEYGKIDTIEIITDR.Q
							0.89	1	50	0.025	1	R.GFGFVTFDDHDPVDKIVLQK.Y
							2.01	0	34	1	1	R.GFGDGYNGYGGGPGGGNFGGSPGYGGGR.G
57	Lin-7 homolog C	Q0P5F3	220	5	21	9	0.82	0	33	1.1	1	K.EQNSPIYISR.I
							0.98	0	51	0.019	1	R.VLQSEFCNAVR.E + Carbamidomethyl (C)
							0.47	0	65	0.00079	1	K.TEEGLGFNIMGGK.E + Oxidation (M)
							0.77	0	40	0.29	1	K.ATVAAFAASEGHSHPR.V
58	Destrin	P18359	368	20	19	39	-0.31	0	21	20	1	K.HFVEMLPEK.D + Oxidation (M)
							0.47	0	(21)	22	1	K.HFVEMLPEK.D + Oxidation (M)
							0.68	0	33	1.2	1	K.AVIFCLSPDK.K + Carbamidomethyl (C)
							0.54	1	(35)	0.82	1	K.AVIFCLSPDKK.C + Carbamidomethyl (C)
							1.92	1	52	0.017	1	K.AVIFCLSPDKK.C + Carbamidomethyl (C)
							0.44	0	(52)	0.015	1	R.YALYDASFETK.E
							0.54	0	60	0.0024	1	R.YALYDASFETK.E
							-0.55	0	(22)	15	1	K.LGGSLVVAFEGSPV.-
							0.27	0	(48)	0.046	1	K.LGGSLVVAFEGSPV.-
							0.37	0	(49)	0.033	1	K.LGGSLVVAFEGSPV.-
							0.77	0	54	0.0096	1	K.LGGSLVVAFEGSPV.-
							1.33	0	(46)	0.062	1	K.LGGSLVVAFEGSPV.-
							-0.11	2	19	31	1	K.KAVIFCLSPDKK.C + Carboxymethyl (C)
							0.61	0	(15)	89	2	K.HECQANGPEDLNR.A + Carboxymethyl (C)
							0.90	0	42	0.16	1	K.HECQANGPEDLNR.A + Carboxymethyl (C)
							1.21	0	(21)	20	1	K.HECQANGPEDLNR.A + Carboxymethyl (C)
							0.96	0	86	6.7e-006	1	K.EILVGDVGVTVTDPFK.H
							1.44	0	(34)	0.91	1	K.EILVGDVGVTVTDPFK.H
							-0.61	1	(14)	1.1e+002	2	K.FQGIKHECQANGPEDLNR.A
							0.35	1	22	17	1	K.FQGIKHECQANGPEDLNR.A
59	Isocitrate dehydrogenase	P70404	323	7	58.7	8	0.40	0	42	0.18	1	R.NILGGTVFR.E
							0.44	0	47	0.051	1	K.DIFQEIFDK.H
							-2.11	0	44	0.11	1	R.LIDDMVAQVLK.S + Oxidation (M)
							0.54	0	73	0.00013	1	K.TIEAEAAHGTVTR.H
							0.88	0	57	0.0047	1	R.LVPGWTKPITIGR.H
							0.22	1	36	0.71	1	R.NILGGTVFREPIICK.N + Carboxymethyl (C)
							1.45	0	28	4.1	1	K.GRPTSTNPIASIFAWTR.G
60	Translational endoplasmic reticulum ATPase	AAD43016	517	15	89.2	7	0.77	0	49	0.029	1	K.MDELQLFR.G + Oxidation (M)
							0.35	0	(19)	34	1	K.LAGESESNLR.K
							0.41	0	38	0.42	1	K.LAGESESNLR.K
							0.75	1	18	39	3	R.ESIESEIRR.E
							0.77	0	39	0.36	1	R.GILLYGPPGTGK.T
							0.38	0	54	0.0098	1	R.WALSQSNPSALR.E
							0.87	0	69	0.00032	1	R.IVSQLLTLMDGLK.Q + Oxidation (M)
							0.71	0	46	0.073	1	R.LGDVISIQPCPDVK.Y + Carbamidomethyl (C)
							1.12	0	(28)	4	1	R.LGDVISIQPCPDVK.Y + Carboxymethyl (C)
							0.58	0	54	0.011	1	R.LDQLIYIPLPDEK.S
							0.12	1	53	0.012	1	R.KYEMFAQTLQQSR.G + Oxidation (M)
							0.98	1	39	0.3	1	K.MDELQLFRGDTVLLK.G + Oxidation (M)
							0.96	1	34	1	1	R.ELQELVQYPVEHPDKFLK.F
							0.97	1	28	4.6	2	R.QTNPSAMEVEEDDPVPEIRR.D + Oxidation (M)
							1.20	1	15	88	8	R.ETVVEVPQVTWEDIGGLEDVKR.E

## Sheet: Cytoplasm
Table S2B. List of BKAPs identified by LC-MS/MS from the cytoplasmic fraction.
Spot.No	Protein ID	Accession	MASCOT	Number of	Molecular	% of Sequence	Delta	Miss	Score	Expect	Rank	Peptide
		Number	Score >200	peptide matched	weight	coverage
1	Ovotransferrin precursor	P02789	1034	38	78	25	0.29	0	18	34	1	K.ATYLDCIK.A + (C)
							0.25	1	36	0.65	1	K.DGKGDVAFVK.H
							0.55	1	-33	1.3	1	K.DGKGDVAFVK.H
							0.45	0	44	0.11	1	K.YFGYTGALR.C
							0.47	0	47	0.049	1	K.AQSDFGVDTK.S
							0.41	0	26	5.9	1	K.SDFHLFGPPGK.K
							0.3	0	43	0.14	1	K.VEDIWSFLSK.A
							1.73	0	86	6.8e-06	1	K.GTEFTVNDLQGK.T
							0.24	1	21	21	1	R.KDSNVNWNNLK.G
							0.63	1	66	0.00065	1	K.KGTEFTVNDLQGK.T
							1.61	1	-21	20	2	K.KGTEFTVNDLQGK.T
							0.78	0	31	2	1	R.SAGWNIPIGTLLHR.G
							0.94	0	-27	4.4	1	R.SAGWNIPIGTLLHR.G
							0.38	0	42	0.17	1	K.FFSASCVPGATIEQK.L + (C)
							2.09	0	-25	7	1	K.FFSASCVPGATIEQK.L + (C)
							0.97	0	65	0.00081	1	K.TDERPASYFAVAVAR.K
							-0.22	0	-25	7.4	1	R.NAPYSGYSGAFHCLK.D + (C)
							1.51	0	47	0.048	1	R.NAPYSGYSGAFHCLK.D + (C)
							0.27	1	38	0.38	1	R.DDNKVEDIWSFLSK.A
							1.27	1	-30	2.7	1	R.DDNKVEDIWSFLSK.A
							0.62	1	28	4.5	1	K.EFLGDKFYTVISSLK.T
							1.46	1	-21	19	1	K.EFLGDKFYTVISSLK.T
							0.58	1	24	10	1	K.FMMFESQNKDLLFK.D + 2 (M)
							0.23	0	-26	7.1	1	K.GDVAFIQHSTVEENTGGK.N
							0.7	0	50	0.026	1	K.GDVAFIQHSTVEENTGGK.N
							0.51	0	-68	0.00038	1	R.GAIEWEGIESGSVEQAVAK.F
							1.34	0	69	0.00033	1	R.GAIEWEGIESGSVEQAVAK.F
							0.09	1	24	9.7	1	K.NLQMDDFELLCTDGRR.A + (C); (M)
							1.39	2	12	160	4	K.SKFMMFESQNKDLLFK.D + 2 (M)
							1.63	0	30	2.7	1	R.ECNLAEVPTHAVVVRPEK.A + (C)
							1.05	0	31	2	1	R.TGTCNFDEYFSEGCAPGSPPNSR.L + 2 (C)
							0.5	1	35	0.87	1	R.WSVVSNGDVECTVVDETKDCIIK.I + 2 (C)
							1.94	0	52	0.017	1	R.VPSLMDSQLYLGFEYYSAIQSMR.K + 2 (M)
							-0.54	1	20	27	1	K.HTTVNENAPDQKDEYELLCLDGSR.Q + (C)
							0.85	0	40	0.25	1	K.GEADAVALDGGLVYTAGVCGLVPVMAER.Y + (C); (M)
							1.31	0	41	0.21	1	K.LKPIAAEVYEHTEGSTTSYYAVAVVK.K
							1.61	1	25	8.8	1	R.VPSLMDSQLYLGFEYYSAIQSMRK.D + 2 (M)
							0.68	1	29	3.1	1	K.IMKGEADAVALDGGLVYTAGVCGLVPVMAER.Y + (C); 2 (M)
2	Collagen alpha-1(II) chain precursor	P02457	438	14	138	1.2	1.29	0	-24	12	3	K.SLNNQIESIR.S
							2.47	0	88	4e-06	1	K.SLNNQIESIR.S
							0.3	0	27	5.1	1	R.QHDVEVDATLK.S
							0.49	0	52	0.015	1	R.FTYSVLEDGCTK.H + Carbamidomethyl (C)
							0.45	0	75	7.4e-05	1	K.AILIQGSNDVEIR.A
							0.54	0	-15	71	4	K.AILIQGSNDVEIR.A
							1.37	0	-26	6.6	1	K.AILIQGSNDVEIR.A
							0.58	0	78	4e-05	1	K.NSIAYMDEETGNLK.K + Oxidation (M)
							0.26	1	45	0.078	1	K.NSIAYMDEETGNLKK.A + Oxidation (M)
							0.71	1	-33	1.4	1	K.NSIAYMDEETGNLKK.A + Oxidation (M)
							1.02	0	55	0.0089	1	K.SGDYWIDPNQGCTLDAIK.V + Carbamidomethyl (C)
							-0.64	0	-13	140	3	K.VFCNMETGETCVYPTPSSIPR.K + Carbamidomethyl (C)
							-0.01	0	-13	130	8	K.VFCNMETGETCVYPTPSSIPR.K + Carbamidomethyl (C)
							0.45	0	28	3.8	1	K.VFCNMETGETCVYPTPSSIPR.K + Carbamidomethyl (C); Carboxymethyl (C); Oxidation (M)
3	Dihydropyrimidinase-related protein 2	Q90635	895	24	62	35	0.44	0	27	4.5	2	K.IFNLYPR.K
							1.58	0	68	0.00038	1	K.SAAEVIAQAR.K
							0.24	0	70	0.00024	1	R.GSPLVVISQGK.I
							0.46	0	30	2.4	1	R.KPFPDFVYK.R
							0.4	0	47	0.057	1	K.GVQEEMEALVK.D + Oxidation (M)
							0.39	0	23	13	1	K.QIGENLIVPGGVK.T
							0.78	0	53	0.012	1	R.GLYDGPVCEVSVTPK.T + Carbamidomethyl (C)
							0.27	0	39	0.3	1	K.DHGVNSFLVYMAFK.D + Oxidation (M)
							0.57	0	63	0.0013	1	K.IVLEDGNLHVTEGSGR.Y
							0.93	0	-28	4.4	3	K.IVLEDGNLHVTEGSGR.Y
							1.07	0	60	0.0026	1	K.MDENQFVAVTSTNAAK.I + Oxidation (M)
							1.87	0	-60	0.0026	1	K.MDENQFVAVTSTNAAK.I + Oxidation (M)
							0.64	0	59	0.003	1	R.AITIANQTNCPLYITK.V + Carbamidomethyl (C)
							-0.05	0	-41	0.23	1	R.AITIANQTNCPLYITK.V + Carboxymethyl (C)
							0.5	0	45	0.074	1	R.IAVGSDADLVIWDPDSVK.T
							1.43	0	-28	4.1	1	R.IAVGSDADLVIWDPDSVK.T
							2.1	0	41	0.22	1	K.THNISLEYNIFEGMECR.G + Carbamidomethyl (C); Oxidation (M)
							0.71	0	-38	0.43	1	R.FQMPEQGMTSADDFFQGTK.A + 2 Oxidation (M)
							0.84	0	59	0.0032	1	R.FQMPEQGMTSADDFFQGTK.A + 2 Oxidation (M)
							1.02	0	52	0.016	1	R.DIGATAQVHAENGDIIAEEQQR.I
							1.52	0	52	0.015	1	K.IVNDDQSFYADIYMEDGLIK.Q + Oxidation (M)
							2.49	0	-24	11	3	R.DIGATAQVHAENGDIIAEEQQR.I
							1.08	0	25	8.1	1	K.GTVVYGEPITASLGTDGSHYWSK.N
							1.38	0	99	3.5e-07	1	R.ILELGITGPEGHVLSRPEEVEAEAVNR.A
4	Coatomer subunit delta	Q5ZL57	222	9	57.1	5	-2.41	0	-30	2.8	1	M.VLLAAAVCTK.A + Carbamidomethyl (C)
							1.41	0	33	1.2	1	M.VLLAAAVCTK.A + Carbamidomethyl (C)
							0.96	0	40	0.27	1	K.NYCNIQVTK.V + Carbamidomethyl (C)
							0.55	0	41	0.21	1	K.VTQVDGNSPVR.F
							0.57	0	-35	0.81	1	K.VTQVDGNSPVR.F
							0.59	0	-22	15	1	K.VTQVDGNSPVR.F
							0.27	0	48	0.036	1	K.SEGENIMTSVGK.R + Oxidation (M)
							0.3	0	26	6.5	1	K.SFPINSDVGVLK.W
							1.2	0	45	0.083	1	K.NSNILEDLETLR.L
5	Serum albumin precursor	P02769	1097	32	70	5.5	-2.1	0	26	6.2	1	R.QLIYLSQK.Y
							0.69	0	26	6.4	1	R.NECFLSFK.V + Carbamidomethyl (C)
							0.29	0	38	0.44	1	K.FVHDSIGVHK.E
							-1.63	0	26	6.8	1	K.QQYFCGILK.Q + Carbamidomethyl (C)
							0.38	0	59	0.0031	1	K.ESDVGACLDTK.E + Carbamidomethyl (C)
							0.48	1	56	0.0061	1	K.LVKDVVDLAQK.C
							0.22	0	-14	94	5	K.TIADGFTAMVDK.C + Oxidation (M)
							0.56	0	61	0.002	1	K.TIADGFTAMVDK.C + Oxidation (M)
							-1.21	1	54	0.0097	1	R.YNDLKEETFK.A
							0.38	0	30	2.7	1	K.DCCEKPIVER.S + 2 Carbamidomethyl (C)
							0.48	1	30	2.5	1	R.QLIYLSQKYPK.A
							0.59	0	48	0.044	1	R.VSFLGHFIYSVAR.R
							0.25	0	59	0.0032	1	K.AVAMITFAQYLQR.C
							0.69	0	-59	0.0036	1	K.AVAMITFAQYLQR.C + Oxidation (M)
							1.03	0	-50	0.024	1	K.AVAMITFAQYLQR.C + Oxidation (M)
							0.82	1	51	0.018	1	R.RHPEFSIQLIMR.I + Oxidation (M)
							0.54	1	54	0.011	1	K.IKDCCEKPIVER.S + 2 Carbamidomethyl (C)
							-0.06	1	-29	3.6	1	K.IKDCCEKPIVER.S + Carbamidomethyl (C); Carboxymethyl (C)
							0.67	0	36	0.73	1	K.MPQVPTDLLLETGK.K + Oxidation (M)
							-0.45	1	-11	220	2	K.ADPERNECFLSFK.V + Carboxymethyl (C)
							-0.06	1	28	3.8	1	K.ADPERNECFLSFK.V + Carboxymethyl (C)
							-0.91	0	-15	79	5	R.MMSNLCSQQDVFSGK.I
							-0.12	1	28	4.5	1	K.LCSAPAEEREVGQMK.L + Carboxymethyl (C); Oxidation (M)
							0.11	0	-24	9.8	1	R.MMSNLCSQQDVFSGK.I + Carbamidomethyl (C); Oxidation (M)
							0.31	0	76	6.8e-05	1	R.MMSNLCSQQDVFSGK.I + Carbamidomethyl (C); 2 Oxidation (M)
							2.03	0	-44	0.1	1	R.MMSNLCSQQDVFSGK.I + Carbamidomethyl (C); 2 Oxidation (M)
							0.56	0	-38	0.39	1	K.TNCDLLHDHGEADFLK.S + Carbamidomethyl (C)
							-0.07	0	44	0.093	1	K.TNCDLLHDHGEADFLK.S + Carboxymethyl (C)
							0.51	0	-30	2.7	1	K.YVPPPFNPDMFSFDEK.L + Oxidation (M)
							0.83	0	54	0.01	1	K.YVPPPFNPDMFSFDEK.L + Oxidation (M)
							1.12	0	64	0.00091	1	R.MACSEGYLSIVIHDTCR.K + 2 Carbamidomethyl (C); Oxidation (M)
							-1.52	0	23	13	2	K.ECCEGDMVECMDDMAR.M + 2 Carbamidomethyl (C); Carboxymethyl (C); 3 Oxidation (M)
							1.28	0	65	0.00081	1	K.SFEAGHDAFMAEFVYEYSR.R + Oxidation (M)
							-0.01	0	36	0.6	1	K.TDNPAECYANAQEQLNQHIK.E + Carboxymethyl (C)
							-1.27	0	-22	15	1	R.SQCIMEAEFDEKPADLPSLVEK.Y
							0.67	0	62	0.0017	1	R.SQCIMEAEFDEKPADLPSLVEK.Y + Carboxymethyl (C)
							0.12	0	-58	0.0045	1	R.SQCIMEAEFDEKPADLPSLVEK.Y + Carboxymethyl (C); Oxidation (M)
							0.53	0	45	0.073	1	K.VSQPDFVQPYQRPASDVICQEYQDNR.V + Carboxymethyl (C)
6	Gamma-enolase	O57391	1051	33	47	46	0.43	1	42	0.16	1	R.DGKYDLDFK.S
							0.44	0	57	0.0053	1	R.IGAEVYHNLK.S
							0.43	0	69	0.00034	1	R.IEEELGDEAR.F
							0.45	0	-57	0.0047	1	R.IEEELGDEAR.F
							0.27	1	29	3.1	1	K.AGAAEKDVPLYR.H
							0.57	0	59	0.0032	1	R.GNPTVEVDLYTHK.G
							0.94	0	59	0.003	1	K.FGANAILGVSLAVCK.A + Carbamidomethyl (C)
							0.82	1	34	1	1	K.YDLDFKSPDDPSR.Y
							0.85	1	-32	1.7	1	K.YDLDFKSPDDPSR.Y
							0.72	0	101	2.2e-07	1	K.IVIGMDVAASEFYR.D
							0.5	0	-89	3.4e-06	1	K.IVIGMDVAASEFYR.D + Oxidation (M)
							0.9	0	-52	0.016	1	K.IVIGMDVAASEFYR.D + Oxidation (M)
							1.48	0	31	2	1	K.LAQENGWGVMVSHR.S + Oxidation (M)
							2.26	0	-27	4.4	1	K.LAQENGWGVMVSHR.S + Oxidation (M)
							0.67	0	99	3.5e-07	1	K.VNQIGSVTEAIQACK.L + Carbamidomethyl (C)
							0.7	0	-56	0.0064	1	K.VNQIGSVTEAIQACK.L + Carbamidomethyl (C)
							1.28	0	61	0.0019	1	K.IDNLMLEMDGTENK.S + 2 Oxidation (M)
							0.87	0	46	0.067	1	R.AAVPSGASTGIYEALELR.D
							0.3	2	-31	2.1	1	R.DGKYDLDFKSPDDPSR.Y
							0.86	2	38	0.37	1	R.DGKYDLDFKSPDDPSR.Y
							0.92	0	72	0.00017	1	R.YISADELGDLYQSFVR.A
							1.12	0	-47	0.049	1	R.YISADELGDLYQSFVR.A
							0.28	0	-31	1.9	1	K.LAMQEFMILPVGAESFR.D + Oxidation (M)
							0.82	0	60	0.0024	1	K.LAMQEFMILPVGAESFR.D + 2 Oxidation (M)
							1.31	0	-46	0.064	1	K.LAMQEFMILPVGAESFR.D + 2 Oxidation (M)
							1.03	0	-39	0.3	1	K.FTANVGIQIVGDDLTVTNPK.R
							1.21	0	67	0.00058	1	K.FTANVGIQIVGDDLTVTNPK.R
							2.33	1	40	0.28	1	K.AGYTDKIVIGMDVAASEFYR.D + Oxidation (M)
							2.14	1	11	210	6	R.AAVPSGASTGIYEALELRDNDK.S
							1.51	0	17	52	4	K.DATNVGDEGGFAPNILENSEALELLK.E
							1.44	0	68	0.0004	1	K.GVLQAVDHINSTVAPAIVGSGLSVVDQEK.I
							2.04	0	-55	0.0077	1	K.GVLQAVDHINSTVAPAIVGSGLSVVDQEK.I
							0.61	1	11	180	4	K.YGKDATNVGDEGGFAPNILENSEALELLK.E
7	Dynactin subunit 2	Q9PTG6	501	11	45	25	0.09	0	13	130	2	K.YADLPGIAR.N
							0.33	0	49	0.032	1	R.LAQLEAMVR.C + Oxidation (M)
							0.52	0	65	0.0008	1	R.DVEQIQSAVK.E
							0.27	0	75	8e-05	1	R.LGTDGVDFSDR.I
							0.45	0	88	4.2e-06	1	K.VNILDAAVLDQVEAR.L
							0.71	0	-68	0.00039	1	K.VNILDAAVLDQVEAR.L
							0.44	0	32	1.6	1	K.ESAAEEELTPMALAR.Q + Oxidation (M)
							0.74	0	66	0.0007	1	K.LLGPTAAIDFADPEGALAK.R
							0.95	0	-33	1.2	1	K.LLGPTAAIDFADPEGALAK.R
							0.94	0	63	0.0013	1	R.TTGYESGEYEILGEGLGAK.E
							0.61	1	56	0.0065	1	K.TMKENLAVVEDNFAEVEAR.I + Oxidation (M)
8	Actin, cytoplasmic 2 / Gamma actin	Q5JAK2	583	21	42	30	0.24	0	-25	7.5	1	K.AGFAGDDAPR.A
							0.32	0	-27	5.3	1	K.AGFAGDDAPR.A
							0.32	0	33	1.4	1	K.AGFAGDDAPR.A
							0.39	0	36	0.6	1	R.DLTDYLMK.I + Oxidation (M)
							0.43	0	63	0.0012	1	R.GYSFTTTAER.E
							0.38	0	37	0.5	1	K.EITALAPSTMK.I + Oxidation (M)
							0.47	0	53	0.012	1	R.AVFPSIVGRPR.H
							0.66	0	19	31	3	K.IWHHTFYNELR.V
							0.69	0	48	0.039	1	K.QEYDESGPSIVHR.K
							1.05	0	-39	0.32	1	K.QEYDESGPSIVHR.K
							0.92	0	44	0.11	1	K.SYELPDGQVITIGNER.F
							0.97	0	-38	0.39	1	K.SYELPDGQVITIGNER.F
							1.01	0	47	0.052	1	R.VAPEEHPVLLTEAPLNPK.A
							1.03	0	-23	12	2	R.VAPEEHPVLLTEAPLNPK.A
							1.02	0	-29	3.6	1	K.DLYANTVLSGGTTMYPGIADR.M + Oxidation (M)
							1.44	0	-60	0.0028	1	K.DLYANTVLSGGTTMYPGIADR.M + Oxidation (M)
							1.73	0	72	0.00017	1	K.DLYANTVLSGGTTMYPGIADR.M + Oxidation (M)
							0.91	1	30	2.7	1	R.KDLYANTVLSGGTTMYPGIADR.M + Oxidation (M)
							1.32	0	49	0.033	1	K.LCYVALDFEQEMATAASSSSLEK.S + Carbamidomethyl (C); Oxidation (M)
							1.21	1	34	1	1	-.MDEEIAALVIDNGSGMCKAGFAGDDAPR.A + Carbamidomethyl (C); Oxidation (M)
							0.91	0	40	0.26	1	R.TTGIVMDSGDGVTHTVPIYEGYALPHAILR.L + Oxidation (M)
9	Alpha-enolase	P51913	1040	32	47	39	0.29	0	-28	4.4	1	K.NVNVVEQEK.I
							0.33	0	29	3.4	1	K.NVNVVEQEK.I
							1.01	1	23	12	1	R.DGKYDLDFK.S
							1.62	0	60	0.0026	1	R.IGAEVYHNLK.N
							0.99	0	-45	0.079	1	K.LMLEMDGTENK.S + Oxidation (M)
							0.62	0	55	0.0085	1	K.LMLEMDGTENK.S + 2 Oxidation (M)
							0.28	1	45	0.082	1	K.NVNVVEQEKIDK.L
							0.51	0	46	0.072	1	R.GNPTVEVDLYTNK.G
							0.64	0	74	0.0001	1	K.FGANAILGVSLAVCK.A + Carbamidomethyl (C)
							2	0	27	4.7	1	K.LAQSNGWGVMVSHR.S + Oxidation (M)
							0.56	0	55	0.0084	1	K.VVIGMDVAASEFYR.D + Oxidation (M)
							0.72	0	-49	0.036	1	K.VVIGMDVAASEFYR.D + Oxidation (M)
							0.59	0	77	5.2e-05	1	K.VNQIGSVTESLQACK.L + Carbamidomethyl (C)
							1.02	0	-59	0.0031	1	K.VNQIGSVTESLQACK.L + Carbamidomethyl (C)
							0.59	1	-24	9.7	1	K.IDKLMLEMDGTENK.S + 2 Oxidation (M)
							1.16	1	46	0.058	1	K.IDKLMLEMDGTENK.S + 2 Oxidation (M)
							0.39	0	51	0.021	1	R.AAVPSGASTGIYEALELR.D
							0.9	0	-51	0.021	1	R.AAVPSGASTGIYEALELR.D
							0.98	2	37	0.46	1	R.DGKYDLDFKSPDDPSR.Y
							0.57	0	63	0.0012	1	K.DATNVGDEGGFAPNILENK.E
							1.16	0	-57	0.0052	1	K.DATNVGDEGGFAPNILENK.E
							-1.97	1	22	15	4	K.FGANAILGVSLAVCKAGAAEK.G + Carbamidomethyl (C)
							0.75	0	100	2.4e-07	1	K.FTASVGIQVVGDDLTVTNPK.R
							1.2	0	-58	0.0044	1	K.FTASVGIQVVGDDLTVTNPK.R
							1.23	0	-58	0.0045	1	K.FTASVGIQVVGDDLTVTNPK.R
							0.54	1	52	0.016	1	K.KFTASVGIQVVGDDLTVTNPK.R
							0.6	1	30	2.6	1	K.AGYSDKVVIGMDVAASEFYR.D + Oxidation (M)
							0.85	1	19	33	2	R.AAVPSGASTGIYEALELRDNDK.T
							0.77	0	61	0.002	1	K.NYPVVSIEDPFDQDDWAAWK.K
							0.56	1	31	2	1	K.NYPVVSIEDPFDQDDWAAWKK.F
							1.31	1	40	0.23	2	K.DATNVGDEGGFAPNILENKEALELLK.T
							2.11	0	19	32	2	R.HIADLAGNPEVILPVPAFNVINGGSHAGNK.L
10	Creatine kinase B-type	P05122	829	26	43	46	0.3	0	21	18	1	K.VLTLDLYK.K
							0.58	1	37	0.54	1	K.LPNLGKHEK.F
							0.37	1	37	0.48	1	K.VLTLDLYKK.L
							1.25	1	27	4.6	1	K.GGNMKEVFTR.F + Oxidation (M)
							0.7	0	59	0.0033	1	M.PFSNSHNLLK.M
							1.72	0	26	7.4	1	R.GFCLPPHCSR.G + 2 Carbamidomethyl (C)
							0.44	0	53	0.013	1	K.ELFDPVIEDR.H
							0.48	0	45	0.084	1	K.GQSIDDLMPAQK.- + Oxidation (M)
							-0.7	0	-70	0.00028	1	K.LSVEALGSLGGDLK.G
							0.3	0	-54	0.0097	1	K.LSVEALGSLGGDLK.G
							0.38	0	71	0.0002	1	K.LSVEALGSLGGDLK.G
							-0.31	0	81	2.2e-05	1	R.FCTGLTQIETLFK.S + Carboxymethyl (C)
							1.33	0	-32	1.5	2	R.FCTGLTQIETLFK.S + Carbamidomethyl (C)
							1.22	0	-30	2.5	1	K.TFLVWINEEDHLR.V
							2.18	0	63	0.0011	1	K.TFLVWINEEDHLR.V
							0.74	0	57	0.0054	1	R.LGFSEVELVQMVVDGVK.L + Oxidation (M)
							1.44	0	-38	0.46	1	R.LGFSEVELVQMVVDGVK.L + Oxidation (M)
							0.86	0	-37	0.55	1	R.GTGGVDTAAVGGVFDVSNADR.L
							0.96	0	51	0.021	1	R.GTGGVDTAAVGGVFDVSNADR.L
							0.62	1	40	0.22	1	K.RGTGGVDTAAVGGVFDVSNADR.L
							1.1	0	54	0.01	1	K.YSVDDEYPDLSVHNNHMAK.V + Oxidation (M)
							0.57	0	-28	4.3	1	K.TDLNADNLQGGDDLDPNYVLSSR.V
							0.68	0	-57	0.0051	1	K.TDLNADNLQGGDDLDPNYVLSSR.V
							0.9	0	60	0.0024	1	K.TDLNADNLQGGDDLDPNYVLSSR.V
							2.09	0	46	0.06	1	K.NYEFMWNPHLGYILTCPSNLGTGLR.A + Carboxymethyl (C); Oxidation (M)
							1.54	0	22	17	3	R.NMTDAEQQQLIDDHFLFDKPVSPLLLASGMAR.D + 2 Oxidation (M)
11	ATP synthase subunit alpha heart isoform, mitochondrial precursor	P19483	611	16	60	21	0.39	0	68	0.0004	1	R.VLSIGDGIAR.V
							0.26	1	20	23	3	K.RSTVAQLVK.R
							0.34	0	39	0.28	1	K.AVDSLVPIGR.G
							0.48	0	56	0.0058	1	K.HALIIYDDLSK.Q
							0.53	0	55	0.0082	1	K.TSIAIDTIINQK.R
							0.48	0	61	0.0018	1	K.LYCIYVAIGQK.R + Carbamidomethyl (C)
							0.39	0	84	9.8e-06	1	K.TGTAEVSSILEER.I
							0.43	0	-77	5.8e-05	1	K.TGTAEVSSILEER.I
							0.76	0	-40	0.24	1	K.GIRPAINVGLSVSR.V
							0.85	0	52	0.015	1	K.GIRPAINVGLSVSR.V
							0.63	0	62	0.0017	1	R.EAYPGDVFYLHSR.L
							1.04	0	-30	2.5	1	R.EAYPGDVFYLHSR.L
							0.52	0	53	0.012	1	R.TGAIVDVPVGEELLGR.V
							0.84	0	-51	0.021	1	R.TGAIVDVPVGEELLGR.V
							0.36	0	68	0.00043	1	R.NVQAEEMVEFSSGLK.G + Oxidation (M)
							2.21	1	12	150	2	R.EPMQTGIKAVDSLVPIGR.G
12	Malate dehydrogenase, cytoplasmic	P14152	589	21	36.5	22	0.37	0	43	0.13	1	K.LGVTSNDVK.N
							1.41	0	-14	110	3	K.LGVTSNDVK.N
							0.35	0	35	0.84	1	K.ENFSCLTR.L + Carbamidomethyl (C)
							0.45	1	57	0.0048	1	K.SQGAALDKYAK.K
							0.48	0	70	0.00026	1	K.GDFILTVQQR.G
							0.26	1	34	1.1	1	K.GKEVGVYEAIK.D
							0.64	0	31	2.2	1	K.FVEGLPINDFSR.E
							1.6	0	-18	42	1	K.FVEGLPINDFSR.E
							0.76	0	50	0.027	1	K.DLDIAILVGSMPR.R + Oxidation (M)
							0.93	0	-12	150	4	K.DLDIAILVGSMPR.R + Oxidation (M)
							0.56	1	54	0.01	1	R.EVIPTDKEEVAFK.D
							0.88	1	-27	5.8	1	R.EVIPTDKEEVAFK.D
							0.59	1	34	1	1	K.EVGVYEAIKDDSWLK.G
							-0.1	0	69	0.0003	1	K.VVVVGNPANTNCLIASK.S + Carboxymethyl (C)
							0.71	0	-32	1.5	1	K.VVVVGNPANTNCLIASK.S + Carboxymethyl (C)
							0.48	1	-32	1.9	1	K.ELTEEKETAVEFLSSA.-
							0.73	1	38	0.4	1	K.ELTEEKETAVEFLSSA.-
							1.29	1	-21	23	1	K.ELTEEKETAVEFLSSA.-
							0.93	2	39	0.35	1	K.GKEVGVYEAIKDDSWLK.G
							0.96	0	31	2	1	K.NVIIWGNHSSTQYPDVNHAK.V
							1.42	2	15	88	4	R.EVIPTDKEEVAFKDLDIAILVGSMPR.R + Oxidation (M)
13	Charged multivesicular body protein 4b	Q5ZHP5	341	7	25	6.5	0.39	0	63	0.0014	1	K.IEQELAAAR.K
							0.37	0	61	0.002	1	K.GPSPQEAIQR.L
							0.56	1	64	0.00096	1	K.KIEQELAAAR.K
							0.6	0	51	0.019	1	R.EALENANTNTEVLK.N
							0.62	0	55	0.0082	1	K.QLAQIDGTLSTIEFQR.E
							0.8	0	-32	1.6	1	K.QLAQIDGTLSTIEFQR.E
							1.21	0	58	0.0044	1	K.NLLEISGPETVPLPNVPSISIPSKPAK.K
14	Serine/threonine-protein phosphatase 2A catalytic subunit alpha isoform	P48463	256	9	35.5	5.3	0.67	0	59	0.003	1	K.YSFLQFDPAPR.R
							-0.44	0	-15	80	1	R.CGNQAAIMELDDTLK.Y + Carbamidomethyl (C)
							0.22	0	31	2.1	1	R.CGNQAAIMELDDTLK.Y + Carbamidomethyl (C); Oxidation (M)
							0.47	0	49	0.029	1	R.NVVTIFSAPNYCYR.C + Carbamidomethyl (C)
							1.18	0	33	1.4	1	K.ELDQWIEQLNECR.Q + Carbamidomethyl (C)
							0.44	0	27	4.8	1	R.QITQVYGFYDECLR.K + Carbamidomethyl (C)
							0.49	0	-43	0.14	1	K.SPDTNYLFMGDYVDR.G + Oxidation (M)
							0.59	0	48	0.046	1	K.SPDTNYLFMGDYVDR.G + Oxidation (M)
							1.88	0	23	12	1	R.GAGYTFGQDISETFNHANGLTLVSR.A
15	14-3-3 protein eta	P68509	311	10	28	45	0.44	0	44	0.11	1	K.DSTLIMQLLR.D + Oxidation (M)
							0.32	0	63	0.0014	1	K.NSVVEASEAAYK.E
							1.64	0	-50	0.023	1	K.NSVVEASEAAYK.E
							1.86	0	-47	0.049	1	K.NSVVEASEAAYK.E
							0.39	0	40	0.28	1	K.NCNDFQYESK.V + Carbamidomethyl (C)
							1.35	1	27	5.1	1	R.NLLSVAYKNVVGAR.R
							0.65	0	68	0.00043	1	K.ELETVCNDVLALLDK.F + Carbamidomethyl (C)
							0.15	1	58	0.0041	3	R.LAEQAERYDDMASAMK.A + Oxidation (M)
							-0.09	1	-31	2.2	1	R.LAEQAERYDDMASAMK.A + 2 Oxidation (M)
							0.68	1	20	25	4	K.NSVVEASEAAYKEAFEISK.E
16	Calbindin	P04354	894	42	30	42	0.49	0	21	19	1	K.LELTELAR.L
							0.26	0	-30	2.6	1	K.SIMALSDGGK.L
							0.27	0	-30	2.4	1	K.SIMALSDGGK.L + Oxidation (M)
							0.27	0	-35	0.78	1	K.SIMALSDGGK.L + Oxidation (M)
							0.29	0	-32	1.5	1	K.SIMALSDGGK.L + Oxidation (M)
							0.39	0	37	0.54	1	K.SIMALSDGGK.L + Oxidation (M)
							0.53	0	-35	0.69	1	K.SIMALSDGGK.L + Oxidation (M)
							1.71	0	-23	11	1	K.SIMALSDGGK.L + Oxidation (M)
							0.1	0	-33	1.2	1	K.AGLDLTPEMK.A
							1.57	0	39	0.3	1	K.AGLDLTPEMK.A + Oxidation (M)
							1.27	1	36	0.57	1	K.SFLKDLLQK.A
							0.35	1	25	8.8	1	K.KSIMALSDGGK.L + Oxidation (M)
							0.45	1	32	1.8	1	K.KAGLDLTPEMK.A + Oxidation (M)
							0.16	0	-20	25	1	K.LTEYTEIMLR.M
							0.62	0	60	0.0027	1	K.LTEYTEIMLR.M + Oxidation (M)
							0.64	0	-55	0.0076	1	K.LTEYTEIMLR.M + Oxidation (M)
							2.22	0	-35	0.82	1	K.LTEYTEIMLR.M + Oxidation (M)
							0.54	0	66	0.00069	1	K.ELDINNLATYK.K
							1.73	0	58	0.0041	1	K.SSEDFMQTWR.K + Oxidation (M)
							0.29	0	54	0.009	1	R.LLPVQENFLIK.F
							1.87	0	-22	18	4	R.LLPVQENFLIK.F
							0.15	0	55	0.0078	1	R.AELALILCAEEN.- + Carbamidomethyl (C)
							0.55	1	48	0.038	1	K.ELDINNLATYKK.S
							2.33	1	-24	8.9	1	K.ELDINNLATYKK.S
							1	1	23	13	1	K.SIMALSDGGKLYR.A + Oxidation (M)
							-1.95	0	75	8.4e-05	1	K.ELQNFIQELQQAR.K
							0.94	0	-73	0.00013	1	K.ELQNFIQELQQAR.K
							1.51	0	-65	0.00083	1	K.ELQNFIQELQQAR.K
							1.53	0	-38	0.38	2	K.ELQNFIQELQQAR.K
							1.96	0	-39	0.34	2	K.ELQNFIQELQQAR.K
							2.44	0	-29	3.1	10	K.ELQNFIQELQQAR.K
							0.5	0	32	1.8	1	K.YDSDHSGFIDSEELK.S
							0.38	1	-57	0.0046	1	R.KYDSDHSGFIDSEELK.S
							0.74	1	79	3.5e-05	1	R.KYDSDHSGFIDSEELK.S
							1.3	1	17	48	7	R.LLPVQENFLIKFQGVK.M
							-0.72	1	-30	2.6	1	R.MFDANNDGKLELTELAR.L
							0.37	1	77	4.7e-05	1	R.MFDANNDGKLELTELAR.L + Oxidation (M)
							1.05	1	-57	0.0047	1	R.MFDANNDGKLELTELAR.L + Oxidation (M)
							0.71	1	-21	21	1	K.QIEDSKLTEYTEIMLR.M + Oxidation (M)
							1.08	1	25	8.8	1	K.QIEDSKLTEYTEIMLR.M + Oxidation (M)
							1.86	0	-33	1.2	1	K.AFEMYDQDGNGYIDENELDALLK.D + Oxidation (M)
							2.2	0	58	0.0033	1	K.AFEMYDQDGNGYIDENELDALLK.D + Oxidation (M)
17	40S ribosomal protein SA	P26452	614	17	33	5.7	0.42	0	52	0.014	1	R.LLVVTDPR.A
							-0.41	0	13	120	9	M.SGALDVLQMK.E
							0.34	0	61	0.002	1	K.SDGIYIINLK.R
							0.5	0	74	0.00011	1	K.FAAATGATPIAGR.F
							0.54	1	62	0.0016	1	R.KSDGIYIINLK.R
							-1.57	0	18	41	5	R.YVDIAIPCNNK.G + Carbamidomethyl (C)
							0.44	0	41	0.19	1	K.GAHSVGLMWWMLAR.E + 2 Oxidation (M)
							0.53	0	93	1.4e-06	1	R.FTPGTFTNQIQAAFR.E
							0.82	0	-44	0.1	1	R.FTPGTFTNQIQAAFR.E
							1.07	0	-18	40	2	R.FTPGTFTNQIQAAFR.E
							1.89	0	-20	27	1	R.FTPGTFTNQIQAAFR.E
							0.24	1	57	0.0057	1	R.DPEEIEKEEQAAAEK.A
							0.74	1	-45	0.083	1	R.DPEEIEKEEQAAAEK.A
							0.56	0	68	0.00038	1	R.AIVAIENPADVSVISSR.N
							0.67	0	-61	0.0023	1	R.AIVAIENPADVSVISSR.N
							1.09	0	33	1.2	1	K.FLAAGTHLGGTNLDFQMEQYIYK.R + Oxidation (M)
							1.57	0	45	0.081	1	R.ADHQPLTEASYVNLPTIALCNTDSPLR.Y + Carbamidomethyl (C)
18	14-3-3 protein epsilon	P62261	814	28	29	13	-0.56	0	29	3.3	5	R.QMVETELK.L
							-1.48	0	-19	35	1	R.QMVETELK.L + Oxidation (M)
							0.3	0	-25	7.2	1	R.QMVETELK.L + Oxidation (M)
							0.49	0	32	1.4	1	K.EAAENSLVAYK.A
							1.35	0	-27	5.6	1	K.EAAENSLVAYK.A
							0.22	0	41	0.23	1	K.DSTLIMQLLR.D + Oxidation (M)
							0.48	0	34	1	1	K.HLIPAANTGESK.V
							0.36	0	48	0.036	1	R.YLAEFATGNDR.K
							0.1	0	55	0.0085	1	K.EALQDVEDENQ.-
							-2.08	1	68	0.00041	1	R.KEAAENSLVAYK.A
							0.53	1	43	0.12	1	R.YLAEFATGNDRK.E
							0.56	1	23	14	1	R.IISSIEQKEENK.G
							0.88	1	-16	63	2	R.IISSIEQKEENK.G
							0.49	0	71	0.00021	1	K.VAGMDVELTVEER.N + Oxidation (M)
							2	0	-28	4.1	1	K.VAGMDVELTVEER.N + Oxidation (M)
							0.49	0	77	5.4e-05	1	K.LICCDILDVLDK.H + 2 Carbamidomethyl (C)
							0.69	1	24	9.4	2	K.KVAGMDVELTVEER.N + Oxidation (M)
							0.93	0	51	0.02	1	K.AASDIAMTELPPTHPIR.L + Oxidation (M)
							1.38	0	-38	0.4	1	K.AASDIAMTELPPTHPIR.L + Oxidation (M)
							1.76	0	-44	0.095	1	K.AASDIAMTELPPTHPIR.L + Oxidation (M)
							2.22	0	-46	0.062	1	K.AASDIAMTELPPTHPIR.L + Oxidation (M)
							0.94	2	20	23	1	R.IISSIEQKEENKGGEDK.L
							0.32	1	29	2.9	1	K.LAEQAERYDEMVESMK.K + 2 Oxidation (M)
							0.67	0	83	1.2e-05	1	K.AAFDDAIAELDTLSEESYK.D
							0.96	0	-62	0.0016	1	K.AAFDDAIAELDTLSEESYK.D
							1.08	2	17	57	3	K.LAEQAERYDEMVESMKK.V + 2 Oxidation (M)
							0.8	0	20	29	1	R.DNLTLWTSDMQGDGEEQNK.E + Oxidation (M)
							1.34	1	70	0.00023	1	R.DNLTLWTSDMQGDGEEQNKEALQDVEDENQ.- + Oxidation (M)
19	Tropomyosin alpha-3 chain	Q63610	781	23	28.9	13	0.45	0	42	0.18	1	K.MELQEIQLK.E + Oxidation (M)
							0.44	0	33	1.2	3	K.LVIIEGDLER.T
							0.38	1	21	19	3	K.EDKYEEEIK.I
							0.44	1	50	0.027	1	K.TIDDLEDKLK.C
							-1.58	0	48	0.041	1	R.IQLVEEELDR.A
							0.46	1	57	0.0046	1	R.KLVIIEGDLER.T
							0.43	0	67	0.00049	1	R.EQAEAEVASLNR.R
							0.44	1	52	0.017	1	R.RIQLVEEELDR.A
							0.76	1	-35	0.9	1	R.RIQLVEEELDR.A
							0.52	0	60	0.0025	1	R.MLDQTLLDLNEM.- + 2 Oxidation (M)
							0.57	0	-68	0.0004	1	K.IQVLQQQADDAEER.A
							1.07	0	77	4.6e-05	1	K.IQVLQQQADDAEER.A
							1.47	1	29	3	2	K.LVIIEGDLERTEER.A
							0.55	2	52	0.015	1	K.YSQKEDKYEEEIK.I
							0.97	2	-45	0.086	1	K.YSQKEDKYEEEIK.I
							2.2	2	-24	10	2	K.YSQKEDKYEEEIK.I
							0.6	1	-17	51	2	R.IQLVEEELDRAQER.L
							0.97	1	35	0.71	1	R.IQLVEEELDRAQER.L
							0.47	1	-56	0.006	1	R.KIQVLQQQADDAEER.A
							0.9	1	62	0.0016	1	R.KIQVLQQQADDAEER.A
							0.91	2	43	0.12	1	R.KLVIIEGDLERTEER.A
							1.05	2	43	0.12	1	R.RIQLVEEELDRAQER.L
							0.91	2	18	36	1	R.ALKDEEKMELQEIQLK.E + Oxidation (M)
20	14-3-3 protein zeta	Q5ZKC9	658	23	28	22	0.4	1	42	0.18	1	R.EKIETELR.D
							0.35	0	47	0.049	1	R.YLAEVAAGDDK.K
							0.44	0	44	0.11	1	K.DSTLIMQLLR.D + Oxidation (M)
							0.34	1	-14	110	2	R.YLAEVAAGDDKK.G
							0.62	1	77	5.3e-05	1	R.YLAEVAAGDDKK.G
							-2.13	0	-42	0.17	1	R.DICNDVLSLLEK.F + Carboxymethyl (C)
							-0.45	0	72	0.00016	1	R.DICNDVLSLLEK.F + Carboxymethyl (C)
							1.35	1	27	5.1	1	R.NLLSVAYKNVVGAR.R
							0.58	0	-63	0.0014	1	K.SVTEQGAELSNEER.N
							0.81	0	-61	0.002	1	K.SVTEQGAELSNEER.N
							1.48	0	76	6.8e-05	1	K.SVTEQGAELSNEER.N
							1.6	0	-21	21	1	K.SVTEQGAELSNEER.N
							-0.08	1	-17	48	7	K.LAEQAERYDDMASCMK.S
							1.36	1	17	48	8	K.LAEQAERYDDMASCMK.S + Carbamidomethyl (C); 2 Oxidation (M)
							0.79	0	94	8.9e-07	1	K.GIVEQSQQAYQEAFEISK.K
							0.89	0	-60	0.0025	1	K.GIVEQSQQAYQEAFEISK.K
							1.04	0	-68	0.00037	1	K.GIVEQSQQAYQEAFEISK.K
							1.52	0	-59	0.0034	1	K.GIVEQSQQAYQEAFEISK.K
							2.17	0	-57	0.0047	1	K.GIVEQSQQAYQEAFEISK.K
							1.05	1	13	120	5	K.IETELRDICNDVLSLLEK.F + Carboxymethyl (C)
							1.05	1	70	0.00026	1	K.KGIVEQSQQAYQEAFEISK.K
							0.98	0	98	3.7e-07	1	R.DNLTLWTSDTQGDEAEAGEGGEN.-
							1.35	0	-45	0.076	1	R.DNLTLWTSDTQGDEAEAGEGGEN.-
21	Myosin regulatory light chain 2-A	P13832	284	6	20	23	0.42	0	26	6.3	2	R.ELLTTMGDR.F + Oxidation (M)
							1.84	0	36	0.62	1	K.LNGTDPEDVIR.N
							0.37	0	38	0.36	1	K.EAFNMIDQNR.D + Oxidation (M)
							0.21	0	66	0.0006	1	K.GNFNYIEFTR.I
							0.62	0	73	0.00012	1	R.FTDEEVDELYR.E
							1.78	0	44	0.11	1	R.ATSNVFAMFDQSQIQEFK.E + Oxidation (M)
22	Myosin light polypeptide 6	P02607	208	5	17	21	0.29	0	47	0.044	1	K.EAFQLFDR.T
							1.31	0	30	2.7	1	K.EGNGTVMGAEIR.H + Oxidation (M)
							0.31	0	47	0.05	1	K.ILYSQCGDVMR.A + Carbamidomethyl (C); Oxidation (M)
							0.51	0	56	0.0059	1	R.ALGQNPTNAEVMK.V + Oxidation (M)
							1.75	1	33	1.4	1	R.VFDKEGNGTVMGAEIR.H + Oxidation (M)
23	Neo-calmodulin	P05419	317	12	15	23	0.3	0	32	1.7	1	K.EAFSLFDK.D
							-2.23	0	32	1.5	1	K.DSNGYISAAELR.H
							0.6	1	-39	0.36	1	K.DTDSEEEIREAFR.V
							0.93	1	40	0.25	1	K.DTDSEEEIREAFR.V
							1.74	0	57	0.0051	1	R.EADIDGDGQVNYEEF.-
							0.23	1	29	3.4	1	R.VFDKDSNGYISAAELR.H
							-0.22	1	-25	8.8	1	K.EAFSLFDKDGDGTITTK.E
							0.72	1	-41	0.21	1	K.EAFSLFDKDGDGTITTK.E
							0.94	1	41	0.21	1	K.EAFSLFDKDGDGTITTK.E
							0.43	2	-22	15	1	K.MKDTDSEEEIREAFR.V + Oxidation (M)
							0.87	2	60	0.0025	1	K.MKDTDSEEEIREAFR.V + Oxidation (M)
							-2.28	2	26	6.5	1	-.EFKEAFSLFDKDGDGTITTK.E
24	Superoxide dismutase [Cu-Zn]	P80566	121	4	16	14	0.35	0	45	0.081	1	R.LACGVIGIAK.C + Carbamidomethyl (C)
							-0.6	0	66	0.00064	1	R.HVGDLGNVTAK.G
							0.42	0	-31	2.1	1	R.HVGDLGNVTAK.G
							0.4	0	13	140	7	K.GDAPVEGVIHFQQQGSGPVK.V
25	ADP-ribosylation factor 1	P84080	536	17	21	43	0.16	0	46	0.06	1	R.MLAEDELR.D + Oxidation (M)
							0.53	0	-59	0.0031	1	R.ILMVGLDAAGK.T
							0.34	0	54	0.011	1	R.DAVLLVFANK.Q
							0.36	0	71	0.00019	1	R.ILMVGLDAAGK.T + Oxidation (M)
							0.57	0	91	2.3e-06	1	K.NISFTVWDVGGQDK.I
							-0.38	0	-16	63	2	K.QDLPNAMNAAEITDK.L + Oxidation (M)
							-0.24	2	19	32	2	K.KEMRILMVGLDAAGK.T + Oxidation (M)
							1.74	0	55	0.0088	1	K.QDLPNAMNAAEITDK.L + Oxidation (M)
							2.45	0	-52	0.016	1	K.QDLPNAMNAAEITDK.L + Oxidation (M)
							1.46	0	43	0.13	1	R.HYFQNTQGLIFVVDSNDR.E
							2.48	0	-14	99	8	R.HYFQNTQGLIFVVDSNDR.E
							1.03	0	33	1.3	1	K.LGEIVTTIPTIGFNVETVEYK.N
							0.11	1	-18	42	3	K.QDLPNAMNAAEITDKLGLHSLR.H
							1.21	1	38	0.42	1	K.QDLPNAMNAAEITDKLGLHSLR.H + Oxidation (M)
							1.05	1	48	0.039	1	R.HYFQNTQGLIFVVDSNDRER.V
							1.53	1	-19	35	2	R.HYFQNTQGLIFVVDSNDRER.V
							0.76	1	52	0.017	1	R.DAVLLVFANKQDLPNAMNAAEITDK.L + Oxidation (M)
26	Stathmin	P31395	338	13	17	32	0.51	0	48	0.041	1	K.DLSLEEIQK.K
							0.5	0	55	0.0077	1	K.AIEENNNFSK.M
							1.14	0	-19	30	4	K.AIEENNNFSK.M
							1.34	0	-11	220	6	K.AIEENNNFSK.M
							1.4	0	-28	4	1	K.AIEENNNFSK.M
							2.44	0	-24	9.7	1	K.AIEENNNFSK.M
							0.61	1	47	0.051	1	K.DLSLEEIQKK.L
							0.73	0	48	0.036	1	K.EAAPEFPLSPPK.K
							0.51	0	54	0.012	1	R.ASGQAFELILGPR.S
							0.46	1	51	0.018	1	R.SKEAAPEFPLSPPK.K
							0.73	1	-45	0.076	1	R.SKEAAPEFPLSPPK.K
							0.47	1	44	0.1	1	K.RASGQAFELILGPR.S
							0.69	1	-43	0.12	1	K.RASGQAFELILGPR.S
27	Triosephos-phate isomerase	P00940	792	21	27	60	0.41	1	48	0.036	1	R.KFFVGGNWK.M
							0.62	0	48	0.042	1	K.IGVAAQNCYK.V + Carbamidomethyl (C)
							1.23	1	57	0.0055	1	K.AIADNVKDWSK.V
							0.69	1	22	18	1	K.LDEREAGITEK.V
							0.69	0	-50	0.027	1	K.GAFTGEISPAMIK.D
							-0.8	0	61	0.002	1	R.IIYGGSVTGGNCK.E + Carboxymethyl (C)
							0.58	0	76	6.7e-05	1	K.GAFTGEISPAMIK.D + Oxidation (M)
							0.54	0	58	0.0045	1	K.SLGELIHTLNGAK.L
							1.54	0	-16	59	7	K.SLGELIHTLNGAK.L
							0.73	0	54	0.01	1	R.HVFGESDELIGQK.V
							0.68	0	-43	0.12	1	K.DIGAAWVILGHSER.R
							2.06	0	72	0.00018	1	K.DIGAAWVILGHSER.R
							-1.38	0	64	0.0011	1	K.VVLAYEPVWAIGTGK.T
							1.03	0	-55	0.0082	1	K.VVLAYEPVWAIGTGK.T
							0.15	1	-52	0.015	1	R.RHVFGESDELIGQK.V
							0.64	1	58	0.0045	1	R.RHVFGESDELIGQK.V
							0.73	1	-43	0.12	1	R.RHVFGESDELIGQK.V
							0.85	1	44	0.095	1	K.DIGAAWVILGHSERR.H
							0.58	0	81	2e-05	1	K.VAHALAEGLGVIACIGEK.L + Carbamidomethyl (C)
							1.17	0	-41	0.21	1	K.VAHALAEGLGVIACIGEK.L + Carbamidomethyl (C)
							0.91	0	64	0.001	1	K.LSADTEVVCGAPSIYLDFAR.Q + Carbamidomethyl (C)
28	Phosphoglycerate mutase 1	Q5ZLN1	775	36	29	39	-2.1	0	-14	94	1	R.HYGALTGLNK.A
							0.48	0	53	0.013	1	R.HYGALTGLNK.A
							0.46	0	44	0.11	1	R.VLIAAHGNSLR.G
							0.49	0	79	2.9e-05	1	R.HGESAWNLENR.F
							1.51	0	-57	0.0049	1	R.HGESAWNLENR.F
							0.2	1	53	0.012	1	R.HYGALTGLNKAETAAK.H
							1.08	1	-50	0.023	1	R.HYGALTGLNKAETAAK.H
							-1.84	0	-23	12	1	R.ALPFWNEEIVPQIK.E
							1.07	0	27	4.8	1	R.ALPFWNEEIVPQIK.E
							1.44	0	-25	8.6	1	R.ALPFWNEEIVPQIK.E
							-0.28	0	-12	170	2	R.DAGYEFDICFTSVQK.R + Carbamidomethyl (C)
							0.26	0	85	7.6e-06	1	R.DAGYEFDICFTSVQK.R + Carbamidomethyl (C)
							0.42	0	-52	0.018	1	R.DAGYEFDICFTSVQK.R + Carbamidomethyl (C)
							-0.4	0	-54	0.01	1	R.DAGYEFDICFTSVQK.R + Carboxymethyl (C)
							0.68	0	63	0.0012	1	R.YADLTEDQLPTCESLK.D + Carbamidomethyl (C)
							-0.19	0	-14	94	8	R.YADLTEDQLPTCESLK.D + Carboxymethyl (C)
							0.68	1	77	5.3e-05	1	R.DAGYEFDICFTSVQKR.A + Carbamidomethyl (C)
							-0.17	1	-39	0.35	1	R.DAGYEFDICFTSVQKR.A + Carboxymethyl (C)
							-1.82	0	-23	11	1	R.FCGWYDADLSPAGQQEAR.R
							-1.4	0	-17	47	1	R.FCGWYDADLSPAGQQEAR.R
							-0.4	0	-41	0.22	1	R.FCGWYDADLSPAGQQEAR.R
							0.92	0	49	0.031	1	R.FCGWYDADLSPAGQQEAR.R + Carbamidomethyl (C)
							0.71	0	-10	250	10	K.NLKPIKPMQFLGDEETVR.K
							0.49	0	-13	120	3	K.NLKPIKPMQFLGDEETVR.K + Oxidation (M)
							1.03	0	22	15	1	K.NLKPIKPMQFLGDEETVR.K + Oxidation (M)
							1.81	0	-13	130	3	K.NLKPIKPMQFLGDEETVR.K + Oxidation (M)
							-0.06	1	62	0.0015	1	R.GGEALRDAGYEFDICFTSVQK.R + Carboxymethyl (C)
							1.16	0	37	0.55	1	R.SFDIPPPPMQSDHPFFSTISK.D
							0.52	0	-18	40	2	R.SFDIPPPPMQSDHPFFSTISK.D + Oxidation (M)
							1.48	0	-32	1.4	1	R.SFDIPPPPMQSDHPFFSTISK.D + Oxidation (M)
							0.34	1	62	0.0014	1	R.YADLTEDQLPTCESLKDTIAR.A + Carboxymethyl (C)
							1.42	1	-45	0.089	1	R.YADLTEDQLPTCESLKDTIAR.A + Carboxymethyl (C)
							1.63	1	-32	1.7	1	R.YADLTEDQLPTCESLKDTIAR.A + Carboxymethyl (C)
							0.44	2	10	250	3	R.GGEALRDAGYEFDICFTSVQKR.A + Carbamidomethyl (C)
							1.32	1	20	28	1	R.RSFDIPPPPMQSDHPFFSTISK.D + Oxidation (M)
							0.15	2	54	0.011	1	R.RYADLTEDQLPTCESLKDTIAR.A + Carboxymethyl (C)
29	Peroxiredoxin-6	Q5ZJF4	476	15	25	32	0.6	0	50	0.025	1	R.VVFIFGPDK.K
							0.49	0	-38	0.37	1	K.LGMLDPDER.D
							0.32	0	48	0.04	1	K.LGMLDPDER.D + Oxidation (M)
							0.57	1	29	3.2	1	R.VVFIFGPDKK.L
							0.4	0	26	6.7	1	K.LSILYPATTGR.N
							0.67	0	66	0.00057	1	R.VVDSLQLTAYK.K
							0.94	1	38	0.42	1	K.LPFPIIADKDR.E
							0.64	0	63	0.0014	1	R.DFTPVCTTELGR.A + Carbamidomethyl (C)
							1.3	1	18	37	1	K.LKLSILYPATTGR.N
							0.27	0	45	0.08	1	K.DINAYNGDQPVEK.L
							1.89	0	-34	1.1	1	K.DINAYNGDQPVEK.L
							1.07	2	36	0.69	1	K.LPFPIIADKDRELAVK.L
							0.84	0	-47	0.053	1	K.MIALSIDSVPDHLAWSK.D
							1.17	0	51	0.022	1	K.MIALSIDSVPDHLAWSK.D + Oxidation (M)
							1.15	2	14	96	3	K.LGMLDPDERDKDGMPLTAR.V + 2 Oxidation (M)
30	L-lactate dehydrogenase A chain	P00340	213	5	37	9.9	0.37	0	57	0.0055	1	K.SADTLWGIQK.E
							0.27	0	19	31	3	K.MILKPDEEEK.I + Oxidation (M)
							0.45	0	83	1.2e-05	1	R.VIGSGCNLDSAR.F + Carbamidomethyl (C)
							0.45	0	56	0.0069	1	K.QVVDSAYEVIK.L
							1.29	1	16	73	3	K.LKGEMLDLQHGSLFLK.T + Oxidation (M)
31	Vimentin	P09654	1023	29	53	42	0.51	0	38	0.46	1	K.LQEEMLQR.E + Oxidation (M)
							1.43	0	-34	1	1	K.LQEEMLQR.E + Oxidation (M)
							0.33	0	54	0.01	1	R.DNLADDIMR.L + Oxidation (M)
							0.41	0	71	0.00018	1	K.FADLSEAANR.N
							0.76	0	48	0.039	1	K.VELQELNDR.F
							0.53	0	26	6.2	1	R.EYQDLLNVK.M
							0.49	0	34	1.1	1	R.LQDEIQNMK.E + Oxidation (M)
							0.48	0	61	0.002	1	K.ILLAELEQLK.G
							0.29	0	45	0.077	1	R.LGDLYEEEMR.D + Oxidation (M)
							0.47	0	41	0.18	1	R.EEAESTLQSFR.Q
							0.39	0	62	0.0015	1	K.MALDIEIATYR.K + Oxidation (M)
							0.13	1	29	3.5	1	R.EKLQEEMLQR.E + Oxidation (M)
							0.61	0	52	0.016	1	R.QIQSLTCEVDALK.G + Carbamidomethyl (C)
							0.49	1	25	8.1	1	R.TNEKVELQELNDR.F
							-1.23	0	-23	14	1	R.INMPIPTFASLNLR.E + Oxidation (M)
							0.81	0	-31	2.2	1	R.INMPIPTFASLNLR.E + Oxidation (M)
							1.5	0	36	0.64	1	R.INMPIPTFASLNLR.E + Oxidation (M)
							0.92	1	24	11	1	R.VEVERDNLADDIMR.L + Oxidation (M)
							0.72	0	55	0.0073	1	R.ETNIESQPIVDTHSK.R
							0.76	0	-17	56	6	R.ETNIESQPIVDTHSK.R
							0.82	0	45	0.078	1	R.DGQVINETSQHHDDLE.-
							0.33	1	28	4.5	1	R.ETNIESQPIVDTHSKR.T
							1.04	0	57	0.0056	1	R.MHDAVDFTLADAINTEFK.A + Oxidation (M)
							0.99	0	-72	0.00015	1	R.EMEENFAVEAANYQDTIGR.L + Oxidation (M)
							1.16	0	74	0.0001	1	R.EMEENFAVEAANYQDTIGR.L + Oxidation (M)
							1.11	1	55	0.0088	1	K.LQEEMLQREEAESTLQSFR.Q + Oxidation (M)
							-0.5	1	38	0.45	1	R.QIQSLTCEVDALKGSNESLER.Q + Carboxymethyl (C)
							-0.07	1	-11	190	5	R.QMREMEENFAVEAANYQDTIGR.L + Oxidation (M)
							0.14	1	62	0.0016	1	R.QMREMEENFAVEAANYQDTIGR.L + 2 Oxidation (M)
32	Cochlin precursor	O42163	567	9	59	21	0.33	0	50	0.022	1	K.AFEISDIGSK.I
							0.82	0	55	0.0085	1	R.LMLEFISNVAK.A + Oxidation (M)
							0.71	0	51	0.018	1	R.TEFSFTDYTTK.E
							0.29	0	58	0.0041	1	K.IATVQFTYDQR.T
							0.21	0	45	0.09	1	R.EFTGLEQMVPDVIR.G + Oxidation (M)
							0.38	0	68	0.00037	1	K.ADIAFLIDGSYNIGQR.R
							1.56	0	92	1.6e-06	1	R.YMSGGTATGDAISFTTR.N + Oxidation (M)
							-2.29	0	86	5.9e-06	1	K.NFLVILTDGQSYDDVR.G
							1.58	1	74	0.00011	1	K.NFLVILTDGQSYDDVRGPAVAAQK.A
33	Glutamine synthetase	P16580	392	13	42	14	0.07	0	15	73	5	K.HIEEAIEK.L
							0.47	0	32	1.8	1	R.DIVEAHYR.A
							0.43	0	34	1.1	1	K.LVLCEVFK.Y + Carbamidomethyl (C)
							0.81	1	30	2.7	1	R.EDGGLKHIEEAIEK.L
							1.26	2	33	1.3	1	R.KDPNKLVLCEVFK.Y + Carbamidomethyl (C)
							0.36	0	72	0.00015	1	R.TCLLNETGDEPFEYK.N + Carbamidomethyl (C)
							0.67	0	-41	0.19	1	K.VQAMYIWIDGTGEHLR.C
							0.96	0	53	0.013	1	K.VQAMYIWIDGTGEHLR.C + Oxidation (M)
							1.06	0	-46	0.059	1	K.VQAMYIWIDGTGEHLR.C + Oxidation (M)
							0.84	1	51	0.02	1	R.TCLLNETGDEPFEYKN.- + Carbamidomethyl (C)
							1.09	0	38	0.42	1	R.LTGFHETSSIHEFSAGVANR.G
							0.92	1	-18	42	1	R.RLTGFHETSSIHEFSAGVANR.G
							1.26	1	46	0.058	1	R.RLTGFHETSSIHEFSAGVANR.G
34	Calretinin	P07090	589	21	31	42	0.46	1	43	0.12	1	K.GFLSDLLKK.A
							0.24	0	-36	0.55	1	R.SIMNLSDGGK.L + Oxidation (M)
							0.44	0	37	0.53	1	R.SIMNLSDGGK.L + Oxidation (M)
							1.32	0	-16	58	2	R.SIMNLSDGGK.L + Oxidation (M)
							0.48	0	54	0.011	1	K.LQEYTQTILR.M
							0.7	0	-46	0.066	1	K.LQEYTQTILR.M
							0.55	0	57	0.0047	1	R.LLPVQENFLLK.F
							-1.68	0	-26	7	1	K.EMSIQQLTNYR.R
							0.31	0	62	0.0018	1	K.ELEVVLCSEPPL.- + Carbamidomethyl (C)
							0.48	0	60	0.0027	1	K.EMSIQQLTNYR.R + Oxidation (M)
							0.41	1	26	7.2	2	K.KEMSIQQLTNYR.R + Oxidation (M)
							0.57	0	65	0.0008	1	K.ELENFFQELESAR.K
							0.79	0	-44	0.11	1	K.ELENFFQELESAR.K
							1.77	0	-53	0.015	1	K.ELENFFQELESAR.K
							0.48	0	47	0.054	1	R.QHVGSSSEFMEAWR.R + Oxidation (M)
							0.94	0	-32	1.6	1	R.QHVGSSSEFMEAWR.R + Oxidation (M)
							0.52	0	-26	6.1	1	K.DGSGFIDEHELDALLK.D
							2.32	0	30	2.8	1	K.DGSGFIDEHELDALLK.D
							0.85	0	67	0.00055	1	K.LSSEEFNAIFAFYDK.D
							0.94	0	-37	0.49	1	K.LSSEEFNAIFAFYDK.D
							0.93	0	57	0.0046	1	R.APHLHLAELSASQFLDVWR.H
35	Hemoglobin subunit beta	P02112	483	13	16	54	0.52	0	22	16	1	M.VHWTAEEK.Q
							0.28	0	45	0.079	1	K.QLITGLWGK.V
							0.35	0	45	0.083	1	K.VLTSFGDAVK.N
							0.83	0	25	8.6	1	K.LHVDPENFR.L
							0.23	1	55	0.0079	1	K.KVLTSFGDAVK.N
							0.47	0	36	0.71	1	R.LLIVYPWTQR.F
							0.44	0	81	1.9e-05	1	K.VNVAECGAEALAR.L + Carbamidomethyl (C)
							-1.28	0	44	0.092	1	K.DFTPECQAAWQK.L + Carbamidomethyl (C)
							0.86	0	-26	5.6	1	K.NTFSQLSELHCDK.L + Carbamidomethyl (C)
							1.05	0	55	0.0082	1	K.NTFSQLSELHCDK.L + Carbamidomethyl (C)
							2.09	1	22	15	2	M.VHWTAEEKQLITGLWGK.V
							1.32	0	-57	0.005	1	R.FFASFGNLSSPTAILGNPMVR.A + Oxidation (M)
							1.41	0	61	0.0021	2	R.FFASFGNLSSPTAILGNPMVR.A + Oxidation (M)
36	Parvalbumin, muscle	P80026	377	11	12	38	0.37	0	33	1.4	1	K.FFEMVGLK.K + Oxidation (M)
							1.1	0	34	0.93	1	R.SGFIEEEELK.F
							0.36	1	60	0.0024	1	K.ALLAAGDKDGDGK.I
							0.38	1	-42	0.16	1	K.ALLAAGDKDGDGK.I
							0.49	0	60	0.0026	1	K.IGADEFATMVAES.- + Oxidation (M)
							0.43	0	-78	4.1e-05	1	K.AVGAFSAAESFNYK.K
							0.43	0	81	2e-05	1	K.AVGAFSAAESFNYK.K
							0.82	0	-31	2.1	1	K.AVGAFSAAESFNYK.K
							0.78	1	68	0.00044	1	K.AVGAFSAAESFNYKK.F
							1.04	1	-18	44	1	K.AVGAFSAAESFNYKK.F
							1.16	2	45	0.088	1	K.ALLAAGDKDGDGKIGADEFATMVAES.- + Oxidation (M)
37	Alpha-synuclein	Q91448	586	12	15	45	0.41	0	59	0.0031	1	K.EGVLYVGSR.T
							0.47	1	66	0.00063	1	K.TKEGVLYVGSR.T
							0.45	0	61	0.002	1	K.EGVVHGVTTVAEK.T
							0.62	0	42	0.18	1	K.TVEGAGNIAAATGLVK.K
							0.64	0	-38	0.37	1	K.TVEGAGNIAAATGLVK.K
							0.6	1	77	4.8e-05	1	R.TKEGVVHGVTTVAEK.T
							0.8	1	-32	1.6	1	R.TKEGVVHGVTTVAEK.T
							0.57	1	51	0.02	1	K.TVEGAGNIAAATGLVKK.D
							0.5	0	115	7.5e-09	1	K.EQVSNVGGAVVTGVTAVAQK.T
							2.43	0	-43	0.13	1	K.EQVSNVGGAVVTGVTAVAQK.T
							1.04	1	122	1.4e-09	1	K.TKEQVSNVGGAVVTGVTAVAQK.T
							2.12	1	-30	2.3	1	K.TKEQVSNVGGAVVTGVTAVAQK.T
38	Glia maturation factor beta	P60984	203	6	17	14	0.3	0	27	5.5	1	R.FIVYSYK.Y
							-2.45	0	47	0.05	1	K.LVQTAELTK.V
							-1.36	0	-13	140	3	K.ETNNAAIIMK.I
							1.25	0	17	48	2	K.ETNNAAIIMK.I + Oxidation (M)
							0.45	0	73	0.00012	1	R.NTEDLTEEWLR.E
							-0.45	0	41	0.19	1	R.VSYPLCFIFSSPVGCKPEQQMMYAGSK.N + Carboxymethyl (C)
39	Ras-related protein Rab-18	Q5ZLG1	304	8	23	24	0.42	0	20	24	2	R.TLTPSYYR.G
							0.54	0	63	0.0014	1	K.ILIIGESGVGK.S
							0.13	0	66	0.00072	1	K.LAIWDTAGQER.F
							0.99	1	19	36	1	R.KHSMLFIEASAK.T + Oxidation (M)
							0.48	0	59	0.0031	1	R.GAQGVILVYDVTR.R
							1.22	1	34	1	1	R.GAQGVILVYDVTRR.D
							0.64	0	48	0.037	1	K.IIQTPGLWESESQNK.G
							1.09	0	-39	0.3	1	K.IIQTPGLWESESQNK.G
40	Nucleoside diphosphate kinase B	O57535	434	18	17	43	0.29	1	60	0.0027	1	R.GLVGEIIKR.F
							0.27	0	47	0.055	1	R.GDFCIQVGR.N + Carbamidomethyl (C)
							0.52	0	33	1.5	1	K.FVHASEDLLK.Q
							0.62	0	34	1.1	1	K.DRPFYPGLVK.Y
							0.41	0	53	0.013	1	R.TFIAIKPDGVQR.G
							1.99	0	-16	70	8	R.TFIAIKPDGVQR.G
							-1.69	0	-15	77	3	R.NIIHGSDSVESAQK.E
							0.66	0	40	0.25	2	R.NIIHGSDSVESAQK.E
							0.86	0	-23	13	1	R.NIIHGSDSVESAQK.E
							-2.39	1	22	15	1	R.LVAMKFVHASEDLLK.Q
							-2.1	1	-19	31	1	R.LVAMKFVHASEDLLK.Q
							0.7	0	63	0.0013	1	R.VMLGETNPADSKPGTIR.G
							0.9	0	-58	0.0045	1	R.VMLGETNPADSKPGTIR.G + Oxidation (M)
							1.33	0	20	28	1	K.EISLWFKPAELIDYR.S
							1.13	0	-51	0.019	1	K.YMNSGPVVAMVWEGLNVVK.T + 2 Oxidation (M)
							1.32	0	-64	0.0011	1	K.YMNSGPVVAMVWEGLNVVK.T + 2 Oxidation (M)
							1.91	0	65	0.00073	1	K.YMNSGPVVAMVWEGLNVVK.T + 2 Oxidation (M)
							2.07	0	-24	11	1	K.YMNSGPVVAMVWEGLNVVK.T + 2 Oxidation (M)
41	Thy-1 membrane glycoprotein precursor	Q07212	238	6	18	38	0.29	0	-42	0.17	1	K.ATNDYTGNQIK.N
							0.35	0	60	0.0025	1	K.ATNDYTGNQIK.N
							0.46	0	70	0.00025	1	R.DLSACLLGQSLR.V + Carbamidomethyl (C)
							0.19	0	67	0.00046	1	K.HIIQSTISVSENVYR.N
							0.83	0	-54	0.01	1	K.HIIQSTISVSENVYR.N
							-0.11	0	48	0.046	1	K.NLVCLYLHSFTTSDEGVYMCELK.A + Carbamidomethyl (C); Carboxymethyl (C); Oxidation (M)
42	Proteasome subunit alpha type 7	Q3ZBG0	365	7	28	29	0.2	0	72	0.00015	1	K.ALLEVVQSGGK.N
							0.7	1	61	0.002	1	R.GKDIVVLGVEK.K
							0.79	0	53	0.014	1	R.LTVEDPVTVEYITR.Y
							0.85	0	21	20	1	R.LYQTDPSGTYHAWK.A
							0.88	2	20	27	4	K.YVAEIEKEKEENEK.K
							0.3	0	99	3.4e-07	1	K.NYTDEAIETDDLTIK.L
							0.32	0	54	0.01	1	R.AITVFSPDGHLFQVEYAQEAVK.K
43	L-lactate dehydrogenase B chain	P00337	256	6	36	17	0.48	0	27	5.5	3	K.FIIPQIVK.Y
							-2.18	1	20	27	1	K.LKDDEVAQLK.K
							0.34	0	48	0.043	1	R.VIGSGCNLDTAR.F + Carbamidomethyl (C)
							0.41	0	50	0.024	1	K.QVVESAYEVIR.L
							0.96	1	50	0.025	1	K.IVADKDYAVTANSK.I
							0.33	0	67	0.00048	1	K.GLCDELALVDVLEDK.L + Carbamidomethyl (C)
44	Glyceraldehyde-3-phosphate dehydrogenase	P00356	497	23	36	23	0.33	0	25	7.3	1	R.GAAQNIIPASTGAAK.A
							0.52	1	42	0.16	1	R.VVDLMVHMASKE.- + 2 Oxidation (M)
							0.79	1	-16	57	1	R.VVDLMVHMASKE.- + 2 Oxidation (M)
							0.5	0	-55	0.0091	1	R.VPTPNVSVVDLTCR.L + Carbamidomethyl (C)
							0.62	0	88	4.4e-06	1	R.VPTPNVSVVDLTCR.L + Carbamidomethyl (C)
							0.76	0	-41	0.21	1	R.VPTPNVSVVDLTCR.L + Carbamidomethyl (C)
							0.46	0	-48	0.044	1	R.VPTPNVSVVDLTCR.L + Carboxymethyl (C)
							1.61	0	56	0.0063	1	K.LVINGHAITIFQER.D
							1.2	1	25	7.2	7	R.GAAQNIIPASTGAAKAVGK.V
							1.01	0	36	0.67	1	K.LVSWYDNEFGYSNR.V
							-0.48	0	-42	0.16	1	K.IVSNASCTTNCLAPLAK.V + Carbamidomethyl (C); Carboxymethyl (C)
							-0.07	0	-55	0.0087	1	K.IVSNASCTTNCLAPLAK.V + Carbamidomethyl (C); Carboxymethyl (C)
							0.34	0	55	0.0086	1	K.IVSNASCTTNCLAPLAK.V + Carbamidomethyl (C); Carboxymethyl (C)
							2.19	1	15	88	4	K.LVINGHAITIFQERDPSNIK.W
							1	0	-17	54	1	K.WADAGAEYVVESTGVFTTMEK.A
							0.32	0	70	0.00025	1	K.WADAGAEYVVESTGVFTTMEK.A + Oxidation (M)
							0.79	0	-26	6.1	1	K.WADAGAEYVVESTGVFTTMEK.A + Oxidation (M)
							1.18	0	-44	0.11	1	K.WADAGAEYVVESTGVFTTMEK.A + Oxidation (M)
							1.6	0	-29	3.2	1	K.WADAGAEYVVESTGVFTTMEK.A + Oxidation (M)
							1.29	1	28	3.9	1	K.RVIISAPSADAPMFVMGVNHEK.Y + 2 Oxidation (M)
							1.58	0	36	0.7	1	K.VIHDNFGIVEGLMTTVHAITATQK.T + Oxidation (M)
							2.39	0	-14	100	2	K.VIHDNFGIVEGLMTTVHAITATQK.T + Oxidation (M)
							1.16	1	28	4.1	1	R.VIISAPSADAPMFVMGVNHEKYDK.S + 2 Oxidation (M)
45	Aspartate aminotrans-ferase, mitochondrial precursor	P00508	804	22	47	26	0.12	0	16	68	2	R.TQLVSNLK.K
							0.22	0	17	43	1	K.NMGLYGER.A + Oxidation (M)
							0.28	0	47	0.054	1	R.AGAFTVICR.D + Carbamidomethyl (C)
							0.26	0	27	4.4	1	K.MNLGVGAYR.D + Oxidation (M)
							0.47	1	22	15	1	R.TQLVSNLKK.E
							0.51	0	24	11	1	K.EFSIYMTK.D + Oxidation (M)
							0.58	0	69	0.00031	1	R.DAGLQLQAYR.Y
							0.52	0	49	0.031	1	R.IASLILNTPELR.K
							0.54	0	82	1.5e-05	1	R.YVTVQGISGTGSLR.V
							2.22	0	-40	0.28	1	R.YVTVQGISGTGSLR.V
							0.54	0	61	0.002	1	K.EYLPIAGLADFTR.A
							0.91	1	12	150	10	R.IASLILNTPELRK.E
							0.5	0	72	0.00015	1	R.ASAELALGENSEAFK.S
							0.95	0	-54	0.0094	1	R.ASAELALGENSEAFK.S
							0.48	0	78	3.7e-05	1	K.TCSLDFTGAMEDISK.I + Carbamidomethyl (C); Oxidation (M)
							1.31	1	57	0.0052	1	K.MDKEYLPIAGLADFTR.A + Oxidation (M)
							1.95	0	20	24	4	K.ILIRPMYSNPPMNGAR.I + 2 Oxidation (M)
							0.93	0	60	0.0027	1	R.HFIEQGIDVVLSQSYAK.N
							0.87	0	20	24	1	K.SIILLHACAHNPTGVDPR.Q + Carbamidomethyl (C)
							1.4	2	47	0.051	1	K.KMDKEYLPIAGLADFTR.A + Oxidation (M)
							2.06	1	35	0.89	1	K.TCSLDFTGAMEDISKIPEK.S + Carboxymethyl (C); Oxidation (M)
							1.9	0	32	1.6	1	R.ISVAGVASSNVGYLAHAIHQVTK.-
46	Phosphoglycerate kinase	P51903	834	25	32	54	-2.34	1	45	0.083	1	K.KELDYFAK.A
							0.96	1	30	2.7	1	K.LTLDKVDVK.G
							0.25	0	45	0.079	1	K.DCVGPEVEK.A + Carbamidomethyl (C)
							1.13	0	-45	0.088	1	K.DCVGPEVEK.A + Carbamidomethyl (C)
							0.36	0	54	0.0098	1	K.VLPGVDALSSV.-
							0.51	0	45	0.086	1	K.IQLISNMLDK.V + Oxidation (M)
							0.15	0	47	0.049	1	K.ITLPVDFITADK.F
							1.68	1	12	180	1	R.VDFNVPMKDHK.I + Oxidation (M)
							0.54	0	78	4.4e-05	1	K.LGDVYVNDAFGTAHR.A
							1.73	0	-50	0.029	1	K.LGDVYVNDAFGTAHR.A
							2.06	0	-43	0.13	1	K.LGDVYVNDAFGTAHR.A
							1.1	1	16	69	2	K.VQDKIQLISNMLDK.V + Oxidation (M)
							1.68	1	22	16	1	R.EVSFLKDCVGPEVEK.A + Carboxymethyl (C)
							0.48	0	66	0.0006	1	K.VSHVSTGGGASLELLEGK.V
							1.11	0	57	0.0048	1	K.GCITIIGGGDTATCCAK.W + 3 Carbamidomethyl (C)
							0.54	0	78	4.4e-05	1	K.VNEMIIGGGMAFTFLK.V + 2 Oxidation (M)
							0.73	0	-52	0.016	1	K.VNEMIIGGGMAFTFLK.V + 2 Oxidation (M)
							0.76	0	60	0.0023	1	K.ALESPERPFLAILGGAK.V
							0.97	0	-54	0.011	1	K.ALESPERPFLAILGGAK.V
							0.41	0	-48	0.036	1	K.ACANPANGSVILLENLR.F + Carboxymethyl (C)
							0.81	0	65	0.00076	1	K.ACANPANGSVILLENLR.F + Carboxymethyl (C)
							1.2	0	-64	0.001	1	K.ACANPANGSVILLENLR.F + Carboxymethyl (C)
							2.11	0	67	0.00052	1	K.VLNNMQIGNSLFDEEGSK.I + Oxidation (M)
							1.01	0	24	11	1	K.SVVLMSHLGRPDGVPMPDK.F + 2 Oxidation (M)
							0.8	1	47	0.056	1	K.WNTEDKVSHVSTGGGASLELLEGK.V
47	Fructose-bisphosphate aldolase B	P07341	428	10	39	15	0.49	0	23	13	1	K.DSSGKPFPAIIK.E
							0.26	0	70	0.00026	1	R.EILFSSDASISK.S
							0.47	0	75	8.7e-05	1	R.ALQASALAAWLGK.S
							0.11	0	-44	0.097	1	K.GILAADESVGTMGNR.L + Oxidation (M)
							0.63	0	65	0.00079	1	K.GILAADESVGTMGNR.L + Oxidation (M)
							0.38	0	60	0.0026	1	K.TDTAATQSLFTASYTY.-
							1.22	1	-41	0.22	1	K.KYTPQDVAVATVTTLLR.T
							1.31	1	62	0.0017	1	K.KYTPQDVAVATVTTLLR.T
							1.33	0	40	0.24	1	K.ISSTTPSQLAIQENANTLAR.Y
							1.16	0	33	1.4	1	K.LDAGTAPLAGTNGETTIQGLDK.L
48	Pyruvate kinase muscle isozyme	P00548	655	17	53	13	0.44	0	49	0.033	1	K.GSGTAEVELK.K
							0.36	0	66	0.00064	1	K.GDYPLEAVR.M
							0.55	1	36	0.61	1	K.GSGTAEVELKK.G
							0.46	0	49	0.034	1	R.GDLGIEIPAEK.V
							0.48	0	57	0.005	1	R.LDIDSEPTIAR.N
							0.63	0	32	1.8	1	R.NTGIICTIGPASR.S + Carbamidomethyl (C)
							1.09	1	40	0.28	1	R.APIIAVTRNDQTAR.Q
							0.68	0	45	0.083	1	K.GVNLPGAAVDLPAVSEK.D
							1.02	1	48	0.039	1	K.KGVNLPGAAVDLPAVSEK.D
							1.12	1	88	4.3e-06	1	R.RFDEIMEASDGIMVAR.G + 2 Oxidation (M)
							0.36	0	23	11	2	R.AGKPIICATQMLESMIK.K + Carboxymethyl (C); 2 Oxidation (M)
							1.62	1	31	2.1	1	K.GKDFVMTEVENGGMLGSK.K + 2 Oxidation (M)
							1.53	1	21	19	1	K.GVNLPGAAVDLPAVSEKDIQDLK.F
							0.78	2	28	4.1	1	K.KGVNLPGAAVDLPAVSEKDIQDLK.F
							1.39	0	29	3.6	1	R.EATESFASDPITYRPVAIALDTK.G
							1.42	0	-25	7.8	1	R.EATESFASDPITYRPVAIALDTK.G
							1.85	0	34	0.95	1	R.AEGSDVANAVLDGADCIMLSGETAK.G + Carbamidomethyl (C); Oxidation (M)
49	Lamin-B2	P14732	432	10	70	9	1.05	0	28	4.2	1	K.LLEGEEER.L
							0.07	0	34	0.98	1	K.MAQALEDLR.N + Oxidation (M)
							-0.86	0	74	9.4e-05	1	R.SLEAEVADLR.A
							0.18	0	-49	0.03	1	R.SLEAEVADLR.A
							0.95	0	42	0.15	1	K.MELEQTYQAK.L + Oxidation (M)
							0.48	0	59	0.003	1	K.NLYESELADAR.R
							0.53	0	62	0.0017	1	K.LALDMEISAYR.K + Oxidation (M)
							-1.55	0	26	6.1	1	R.SEAELNTVLNEK.R
							0.73	0	60	0.0024	1	R.ATSSSSSSSTSLVR.S
							0.37	0	71	0.00021	1	R.TYLVNSDGEEVAVR.T
50	Lamin-A	P13648	304	6	70	8	1.05	0	28	4.2	1	K.LLEGEEER.L
							0.56	0	56	0.0069	1	K.LAEALQDLR.R
							0.41	0	89	3.3e-06	1	R.ITESEEVVSR.E
							0.27	0	61	0.0018	1	R.VGVEEVDLEGR.F
							0.26	0	45	0.08	1	K.LALDMEINAYR.K + Oxidation (M)
							-0.14	0	39	0.32	1	R.IDSLSAELSQLQK.Q
