# Supplementary material for: Conserved BK Channel-Protein Interactions Reveal Signals Relevant to Cell Death and Survival
Source: PLoS One. 2011 Dec 9;6(12):e28532. doi: 10.1371/journal.pone.0028532 (PMC3235137; doi:10.1371/journal.pone.0028532)
Supplement: Table S3 — List of BKAPs from membrane and cytoplasmic fractions and their interactions with binary partners, as determined by IntAct. These proteins appear in the interactome. (XLS) [file pone.0028532.s004.xls]

## Sheet: Table S3
Table S3. List of BKAPs from membrane and cytoplasmic fractions and their interactions with binary partners, as determined by IntAct. These proteins appear in the interactome.
Spot No	Protein A Name	Protein A UniProt Name	Interaction type	Protein B UniProt Name	Protein B Name
41M	14-3-3 Beta	Q9CQV8	PP	O54918	Bcl2-like protein
21M	14-3-3 epsilon	P62259	PP	Q13671	Ras & Rab interactor 1
	14-3-3 epsilon	P62259	PP	P35438	NMDA Receptor zeta-1
	14-3-3 epsilon	P62259	PP	Q01097	NMDA Receptor epsilon-2
16C	14-3-3 eta	P68510	PP	Q01097	NMDA Receptor epsilon-2
26M	14-3-3 gamma	P61982	PP	Q9P0K1-3	ADAM 22
	14-3-3 gamma	P61982	PP	P35569	Insulin receptor substrate 1
	14-3-3 gamma	P61982	PP	P35438	NMDA Receptor zeta-1
	14-3-3 gamma	P61982	PP	Q01097	NMDA Receptor epsilon-2
21C	14-3-3 zeta	P63101	PP	Q9QWV4	Myeloid leukemia factor 1
	14-3-3 zeta	P63101	PP	O54737	BCA protein
	14-3-3 zeta	P63101	PP	Q01097	NMDA Receptor epsilon-2
	14-3-3 zeta	P63101	PP	P62158	Calmodulin (H)
10M	60 kDa heat shock protein/HSPD 1	P63038	PP	P16054	Protein kinase C epsilon
4M	78 kDa glucose-regulated protein	P20029	PP	Q01105	Protein SET (H)
	78 kDa glucose-regulated protein precursor	P20029	PP	P12023	Amyloid beta A4 protein
	Aconitate hydratase	Q99KI0	PP	P11881	INSP3 receptor
	Aconitate hydratase	Q99KI0	PP	Q01097	NMDA Receptor epsilon-2
9C	Alpha-enolase	P17182	PP	Q01105	Protein SET (H)
	Alpha-enolase	P17182	PP	Q01105	Protein SET (H)
	Alpha-enolase	P17182	PP	P16054	Protein kinase C epsilon
	Alpha-enolase	P17182	PP	P16054	Protein kinase C epsilon
19M	Annexin A5	P48036	PP	P62991	Ubiquitin
	Annexin A5	P48036	PP	Q9CQW5	Galectin-2
49C	Aspartate aminotransferase, mitochondrial	P05202	PP	Q01097	NMDA Receptor epsilon-2
	ATP synthase subunit alpha heart isoform, mitochondrial precursor	P56480	PP	Q01105	Protein SET (H)
	ATP synthase subunit alpha heart isoform, mitochondrial precursor	P56480	PP	P16054	Protein kinase C epsilon
	ATP synthase subunit alpha heart isoform, mitochondrial precursor	P56480	PP	Q99PT1	RHO GDP disassociation factor 1
	ATP synthase subunit alpha heart isoform, mitochondrial precursor	P56480	PP	Q60864	Stress-induced-phosphoprotein 1
	ATP synthase subunit alpha heart isoform, mitochondrial precursor	P56480	PP	P29391	Ferritin LC1
	ATP synthase subunit alpha heart isoform, mitochondrial precursor	P56480	PP	P35700	Peroxiredoxin-1
	ATP synthase subunit alpha heart isoform, mitochondrial precursor	P56480	PP	Q61171	Peroxiredoxin-2
	ATP synthase subunit alpha heart isoform, mitochondrial precursor	P56480	PP	Q99KD7	HSP2
	ATP synthase subunit alpha heart isoform, mitochondrial precursor	P56480	PP	P02088	Hemoglobin subunit beta-1
	ATP synthase subunit alpha heart isoform, mitochondrial precursor	P56480	PP	P09103	Disulfide-isomerase
	ATP synthase subunit alpha heart isoform, mitochondrial precursor	P56480	PP	Q99L75	HSP4
	ATP synthase subunit alpha heart isoform, mitochondrial precursor	P56480	PP	Q60817	Alpha-NAC
	ATP synthase subunit alpha heart isoform, mitochondrial precursor	P56480	PP	O89061	Delta-aminolevulinic acid
	ATP synthase subunit alpha heart isoform, mitochondrial precursor	P56480	PP	O08807	Peroxiredoxin-4
	ATP synthase subunit alpha heart isoform, mitochondrial precursor	P56480	PP	Q9Z2A0	3 phosphoinositide dependent protein kinase
	ATP synthase subunit alpha heart isoform, mitochondrial precursor	P57759	PP	Q8BTI9	Pik3cb
	ATP synthase subunit alpha heart isoform, mitochondrial precursor	P60879	PP	Q01097	NMDA Receptor epsilon-2
17M	Calbindin2	Q08331	PP	Q01097	NMDA Receptor epsilon-2
25M	Calmodulin (M)	P62204	PP	P00533	Epidermal growth factor receptor
	Calmodulin (M)	P62204	PP	Q9CZ62	97 kDa centrosomal protein
	Calmodulin (M)	P62204	PP	Q7TSH4	Cep110
	Calmodulin (M)	P62204	PP	Q8CBI8	c-Myc promoter-binding protein
	Calmodulin (M)	P62204	PP	P35438	NMDA Receptor zeta
	Calmodulin (M)	P62204	PP	Q01097	NMDA Receptor epsilon-2
2M	Collagen alpha-1(II) chain precursor	P28481	PP	Q548P8	Enamelin
17M	COP9 signalosome complex subunit 4	O88544	PP	Q9QXJ2	Stat2
67M	Destrin (Mouse)	Q9R0P5	PP	Q99P81	ATP-binding cassette G3
3M	Dihydropyrimidinase-related protein 2	O08553	PP	Q01097	NMDA Receptor epsilon-2
	Dihydropyrimidinase-related protein 2	O08553	PP	P62158	Calmodulin (H)
	Disulfide-isomerase A3	P27773	PP	P97429	Annexin A4
60M	Elongation factor 1-alpha, somatic form	P10126	PP	Q01105	Protein SET
	Elongation factor 1-alpha, somatic form	P10126	PP	Q9R1M3	Testis-specific Y-encoded protein 1 (Rat)
	Elongation factor 1-alpha, somatic form	P10126	PP	Q01534	Testis-specific Y-encoded protein 1 (Human)
	Elongation factor 1-alpha, somatic form	P10126	PP	Q9H2G4	Testis-specific Y-encoded-like protein 2
	Elongation factor 1-alpha, somatic form	P10126	PP	P07141	Macrophage colony-stimulating factor 1
22M	F-actin-capping protein alpha-2	P47754	PP	P16054	Protein kinase C epsilon
	F-actin-capping protein alpha-2	P47754	PP	Q01097	NMDA Receptor
	F-actin-capping protein alpha-2	P47754	PP	P62158	Calmodulin (Human)
8C	Gamma Actin 1 propeptide	P63260	PP	Q8QZR3	Carboxylesterase 6
	Gamma Actin 1 propeptide	P63260	PP	Q8K419	Galectin-4
	Gamma Actin 1 propeptide	P63260	PP	P14206	Protein 40 kD/Laminin receptor 1
	Gamma Actin 1 propeptide	P63260	PP	P09103	Disulfide-isomerase
	Gamma Actin 1 propeptide	P63260	PP	P68134	Alpha-actin-1
	Gamma Actin 1 propeptide	P63260	PP	O55022	Membr assoc progesterone receptor2
	Gamma Actin 1 propeptide	P63260	PP	Q99JG3	Annexin A13
	Gamma Actin 1 propeptide	P63260	PP	P97429	Annexin A4
	Gamma Actin 1 propeptide	P63260	PP	P14211	Calreticulin
	Gamma Actin 1 propeptide	P63260	PP	Q9Z2A0	3 phosphoinositide dependent protein kinase
61M	Gelsolin precursor	P13020	PP	Q8CIH5	Phospholipase C, gamma 2
	Gelsolin precursor	P13020	PP	Q01097	NMDA Receptor
36C	Glutamine synthetase	P15105	PP	P35991	Tyrosine-protein kinase
	Glutamine synthetase	P15105	PP	Q01097	NMDA Receptor epsilon-2
48C	Glyceraldehyde-3-phosphate dehydrogenase	P16858	PP	P16054	Protein kinase C epsilon
	Glyceraldehyde-3-phosphate dehydrogenase	P16858	PP	Q01097	NMDA Receptor
	Glyceraldehyde-3-phosphate dehydrogenase	P16858	PP	P07141	Macrophage colony-stimulating factor 1
56M	Golgin subfamily A member 2	Q921M4	PP	P16054	Protein kinase C epsilon
	Golgin subfamily A member 2	Q921M4	PP	Q9Z1I6	Rho guanine nucleotide exchange factor 1
18M	Guanine nucleotide binding protein G(I)/G(S)/G(T) subunit beta 1	P62874	PP	Q01097	NMDA Receptor epsilon-2
6M	Heat shock 70 kDa protein	P63017	PP	Q9CQJ4	E3 ubiquitin-protein ligase RING2
	Heat shock 70 kDa protein	P63017	PP	Q01105	Protein SET (H)
	Heat shock 70 kDa protein	P63017	PP	Q9CPX4	Ferritin LC1
	Heat shock 70 kDa protein	P63017	PP	P35569	Insulin receptor substrate 1
	Heat shock protein 90 kDa beta member 1	P01831	PP	P12023	Amyloid beta A4 protein
	Heat shock protein 90 kDa beta member 1	P08113	PP	P12023	Amyloid beta A4 protein
3M	Heat shock protein HSP 90-alpha	P07901	PP	Q61045	Single-minded homolog 1
	Heat shock protein HSP 90-alpha	P07901	PP	P30561	Aryl hydrocarbon receptor
31M	Heme binding protein 1	Q9R257	PP	P05201	Ubiquilin / Aspertate aminotransferase
	Heterogeneous nuclear ribonucleoproteins A2/B1	O88569	PP	Q01105	Protein SET
	Heterogeneous nuclear ribonucleoproteins A2/B1	O88569	PP	P16054	Protein kinase C epsilon
	Heterogeneous nuclear ribonucleoproteins A2/B1	O88569	PP	P04156	Major prion protein
32C	Lactate dehydrogenase 1A	P06151	PP	Q60668	HN-ribonucleoprotein D0
	Lactate dehydrogenase 1A	P06151	PP	Q9JHG7	IP3 catalytic subunit gamma
	Lactate dehydrogenase 1A	P06151	PP	Q01097	NMDA Receptor epsilon-2
	Lactate dehydrogenase 1A	P06151	PP	EBI-1040965	Gm-csf RNA
54M	Lamin-A/C	P48678	PP	P16054	Protein kinase C epsilon
67M	Lin-7 homolog C	O88952	PP	O95477	ATP-binding cassette A 1
	Lin-7 homolog C	O88952	PP	P62158	Calmodulin (H)
13C	Malate dehydrogenase, cytoplasmic	P14152	PP	P05201	Aspartate aminotransferase
71M	Myelin basic protein	P04370	PP	Q01097	NMDA Receptor epsilon-2
24C	Myosin light polypeptide 6	Q60605	PP	Q01097	NMDA Receptor epsilon-2
	NADH dehydrogenase flavoprotein 2, mitochondria	Q9D6J6	PP	Q01097	NMDA Receptor epsilon-2
8M	Neurofilament light polypeptide	P08551	PP	Q01097	NMDA Receptor epsilon-2
5M	Neurofilament medium polypeptide	P08553	PP	Q01097	NMDA Receptor epsilon-2
43C	Nucleoside diphosphate kinase B	Q01768	PP	Q80X16	Ryanodine receptor 1
	Nucleoside diphosphate kinase B	Q01768	PP	Q99N72	Mcf2 proto-oncogene protein
	Nucleoside diphosphate kinase B	Q01768	PP	P09055	Integrin beta-1
	Nucleoside diphosphate kinase B	Q01768	PP	P26450	Pik3r1
	Nucleoside diphosphate kinase B	Q01768	PP	P47811	Mapk14
	Nucleoside diphosphate kinase B	Q01768	PP	O88351	Ikbkb
51M	Peptidyl-prolyl cis-trans isomerase A	P17742	PP	Q99P81	ATP-binding cassette G3
31C	Peroxiredoxin-6	O08709	PP	P47713	Cytosolic phospholipase A2
	Peroxiredoxin-6	O08709	PP	Q01097	NMDA Receptor
55M	Profilin-2	Q9JJV2	PP	P39053	Dynamin-1
38M	Prohibitin	P67778	PP	P16054	Protein kinase C epsilon
	Prohibitin	P67778	PP	P35569	Insulin receptor substrate 1
45C	Proteasome subunit alpha type-7	Q9Z2U0	PP	Q9R1P4	Proteasome subunit alpha type-1
	Proteasome subunit alpha type-7	Q9Z2U0	PP	O70435	Proteasome subunit alpha type-3
	Proteasome subunit alpha type-7	Q9Z2U0	PP	Q76MZ3	Ppp2r1a
52C	Pyruvate kinase muscle isozyme	P52480	PP	P20263	Octamer-binding transcription factor 3
25M	Ser/thre-protein phosphatase PP1-alpha	P62137	PP	Q62388	Serine-protein kinase ATM
	Ser/thre-protein phosphatase PP1-alpha	P62137	PP	P10417	Bcl-2
	Ser/thre-protein phosphatase PP1-alpha	P62137	PP	Q6ZWX6	Eif2s1
	Ser/thre-protein phosphatase PP1-alpha	P62137	PP	O09106	Histone deacetylase 1
	Ser/thre-protein phosphatase PP1-alpha	P62137	PP	P10637	Microtubule-associated protein tau
	Ser/thre-protein phosphatase PP1-alpha	P62137	PP	O35942	Ser/thr-protein kinase Nek2
	Ser/thre-protein phosphatase PP1-alpha	P62137	PP	Q64364	Cdkn2a
	Ser/thre-protein phosphatase PP1-alpha	P62137	PP	Q8CFI2	Ubiquitin-conjugating enzyme E2 R1
	Ser/thre-protein phosphatase PP1-alpha	P62137	PP	P30282	Ccnd3
	Ser/thre-protein phosphatase PP1-alpha	P62137	PP	P28574	Protein max
	Ser/thre-protein phosphatase PP1-alpha	P62137	PP	Q9WTX5	Skp1
	Ser/thre-protein phosphatase PP1-alpha	P62137	PP	P17918	PCNA
	Ser/thre-protein phosphatase PP1-alpha	P62137	PP	O88879	Apaf-1
	Ser/thre-protein phosphatase PP1-alpha	P62137	PP	Q9JKK8	Ser/thr-protein kinase ATR
	Ser/thre-protein phosphatase PP1-alpha	P62137	PP	Q9EP53	Hamartin
	Ser/thre-protein phosphatase PP1-alpha	P62137	PP	P41136	Id2
	Ser/thre-protein phosphatase PP1-alpha	P62137	PP	P13405	Retinoblastoma-associated protein
	Ser/thre-protein phosphatase PP1-alpha	P62137	PP	Q6PCW7	Amelx protein
5C	Serum albumin precursor	P07724	PP	P68134	Alpha-actin-1
	Serum albumin precursor	P07724	PP	Q01105	Protein SET (H)
1M	Sodium/potassium-transporting ATPase subunit alpha-1	Q8VDN2	PP	P97449	Aminopeptidase N
	Sodium/potassium-transporting ATPase subunit alpha-1	Q8VDN2	PP	P14094	Atp1b1
	Sodium/potassium-transporting ATPase subunit alpha-1	Q8VDN2	PP	Q8C3K6	Sodium/glucose cotransporter 1
	Sodium/potassium-transporting ATPase subunit alpha-1	Q8VDN2	PP	Q5XLR9	Lactase
	Sodium/potassium-transporting ATPase subunit alpha-1	Q8VDN2	PP	Q61512	TACSTD1
	Sodium/potassium-transporting ATPase subunit alpha-1	Q8VDN2	PP	Q99JY9	Actin-related protein 3
	Sodium/potassium-transporting ATPase subunit alpha-1	Q8VDN2	PP	P68134	Alpha actin skeletal muscle
	Sodium/potassium-transporting ATPase subunit alpha-1	Q8VDN2	PP	P23819	Glutamate receptor 2
	Sodium/potassium-transporting ATPase subunit alpha-1	Q8VDN2	PP	P35438	NMDA Receptor zeta-1
	Sodium/potassium-transporting ATPase subunit alpha-1	Q8VDN2	PP	Q01097	NMDA Receptor epsilon 2
28C	Stathmin 1	P54227	PP	P46414	Cyclin-dependent kinase inhibitor
9M	Stress-induced-phosphoprotein 1	Q60864	PP	P56480	ATP5b
	Transferrin	Q921I1	PP	Q548P8	Enamelin
33M	Transforming protein RhoA precursor	Q9QUI0	PP	Q06335	Amyloid-like protein 2
	Transforming protein RhoA precursor	Q9QUI0	PP	Q9BST9	Rhotekin
	Transforming protein RhoA precursor	Q9QUI0	PP	P63001	Rac 1
72M	Translational endoplasmic reticulum ATPase	Q01853	PP	P97449	Aminopeptidase N
	Translational endoplasmic reticulum ATPase	Q01853	PP	Q9CVD2	Ataxin-3
	Translational endoplasmic reticulum ATPase	Q01853	PP	Q04323	UBX domain-containing protein 1
	Translational endoplasmic reticulum ATPase	Q01853	PP	Q9UNN5	FAS-associated factor 1
	Translational endoplasmic reticulum ATPase	Q01853	PP	Q96CS3	FAS-associated factor 2
	Translational endoplasmic reticulum ATPase	Q01853	PP	O94888	UBX domain-containing protein 7
	Translational endoplasmic reticulum ATPase	Q01853	PP	Q9BZE9	Tether containing UBX domain for GLUT4
	Translational endoplasmic reticulum ATPase	Q01853	PP	P68543	UBX domain-containing protein 2A
	Translational endoplasmic reticulum ATPase	Q01853	PP	Q9UNZ2	p97 cofactor p47
	Translational endoplasmic reticulum ATPase	Q01853	PP	Q14CS0	UBX domain-containing protein 2B
	Translational endoplasmic reticulum ATPase	Q01853	PP	Q9BQE4	Selenoprotein S
	Translational endoplasmic reticulum ATPase	Q01853	PP	Q9BUN8	Derlin-1
	Translational endoplasmic reticulum ATPase	Q01853	PP	Q9ERN6	Ryanodine receptor 2
	Translational endoplasmic reticulum ATPase	Q01853	PP	Q9ES00	Ubiquitin conjugation factor E4 B
	Triosephosphate isomerase	P17751	PP	Q01097	NMDA Receptor epsilon-2
	Tropomyosin alpha-3 chain	P21107	PP	P07141	Macrophage colony-stimulating factor 1
2M	Tubulin alpha-1A chain	P68369	PP	P23819	Glutamate receptor 2
	Tubulin alpha-1A chain	P68369	PP	P35991	Tyrosine-protein kinase
	Tubulin alpha-1A chain	P68369	PP	P35438	NMDA Receptor zeta-1
	Tubulin alpha-1A chain	P68369	PP	Q01097	NMDA Receptor
	UPF0568 protein	Q9CQE8	PP	P62158	Calmodulin (Human)
34M	Vacuolar protein sorting associated protein 28 homolog	Q9D1C8	PP	UPI000002728D	Hypothetical protein
50M	Vesicle-associated membrane protein 2	P63044	PP	O09044	SNAP-23
	Vesicle-associated membrane protein 2	P63044	PP	P60766	Cdc42
34C	Vimentin	P20152	PP	Q9R269	Periplakin
	Vimentin	P20152	PP	P35465	Ser/thr-protein kinase PAK 1
	Vimentin	P20152	PP	P35569	Insulin receptor substrate 1
	Vimentin	P20152	PP	Q8BWG8	Beta-arrestin-1
	Vimentin	P20152	PP	P16054	Protein kinase C epsilon
	Voltage-dependent anion-selective channel protein 1	Q60932	PP	P16054	Protein kinase
43M	Voltage-dependent anion-selective channel protein 1	Q60932	PP	Q01097	NMDA Receptor epsilon 2
46M	Voltage-dependent anion-selective channel protein 2	Q60930	PP	Q01097	NMDA Receptor epsilon-2
